# Supplementary material for: Pharyngeal Communities and Antimicrobial Resistance in Pangolins in Gabon
Source: Microbiol Spectr. 2023 Jun 20;11(4):e00664-23. doi: 10.1128/spectrum.00664-23 (PMC10434165; doi:10.1128/spectrum.00664-23)
Supplement: Supplemental file 1 — Supplemental material. Download spectrum.00664-23-s0001.xlsx, XLSX file, 0.09 MB [file spectrum.00664-23-s0001.xlsx]

## Sheet: PANGOLIN
Supplement: Species and antimicrobial susceptibility
PAT_NAME	PAT_VORNAME	Sampling date	Location_GPS	Location_place	Dead_alive	Weight	Length	Sex	Pangolin Spezies	PAT_PATIENTENNR	ORD_DATUM	ORD_MATERIAL	ORD_LOKALISATION	ORD_BEFUNDDATUM	Spezies	Genus	RES_MRKENNZEICHEN	Ampicillin	Amoxicilli	Amikacin	Aztreonam	Ciprofloxa	Cefpodoxim	Colistin	Ceftriaxon	Ertapenem	Cefepime	Gentamicin	Imipenem	Levofloxac	Meropenem	Minocyclin	Moxifloxac	Piperacill	Cefuroxime	Cefuroxime	Trimethopr	Cefotaxime	Ceftazidim	Tigecyclin	Tobramycin	Piperacill	Ceftolozan	ESBL (Exte	Comment
Pangolin	Cp002	2021-09-10	S00°51.336', E010°23.114', 300ft	x	dead	2500 g	x	male	Phataginus tricuspis	A-001547	2021-11-03	Abstrich-oberflächlich	Mund	2021-12-21	Pseudomonas putida	Pseudomonas		NA	NA	S	R	I	NA	S	NA	NA	I	NA	I	NA	S	NA	NA	NA	NA	NA	NA	NA	I	NA	S	I	S	NA
Pangolin	Cp002	2021-09-10	S00°51.336', E010°23.114', 300ft	x	dead	2500 g	x	male	Phataginus tricuspis	A-001547	2021-11-03	Abstrich-oberflächlich	Mund	2021-12-21	Stenotrophomonas maltophilia	Stenotrophomonas		NA	NA	NA	NA	NA	NA	NA	NA	NA	NA	NA	NA	S	NA	S	NA	NA	NA	NA	I	NA	NA	NA	NA	NA	NA	NA	tested as S. maltophilia (Levo und Minocyclin breakpoints: CLSI)
Pangolin	Cp002	2021-09-10	S00°51.336', E010°23.114', 300ft	x	dead	2500 g	x	male	Phataginus tricuspis	A-001547	2021-11-03	Abstrich-oberflächlich	Mund	2021-12-21	Pandoraea sputorum	Pandoraea		NA	NA	NA	NA	NA	NA	NA	NA	NA	NA	NA	NA	NA	NA	NA	NA	NA	NA	NA	NA	NA	NA	NA	NA	NA	NA	NA
Pangolin	Cp002	2021-09-10	S00°51.336', E010°23.114', 300ft	x	dead	2500 g	x	male	Phataginus tricuspis	A-001547	2021-11-03	Abstrich-oberflächlich	Mund	2021-12-21	Bordetella bronchiseptica	Bordetella		NA	NA	NA	NA	NA	NA	NA	NA	NA	NA	NA	NA	NA	NA	NA	NA	NA	NA	NA	NA	NA	NA	NA	NA	NA	NA	NA
Pangolin	Cp003	2021-09-10	S00°54.756', E010°27.056', 306ft	x	dead	1500 g	82 cm	male	Phataginus tricuspis	A-001555	2021-11-03	Abstrich-oberflächlich	Mund	2021-12-21	Pseudomonas citronellosis	Pseudomonas		NA	NA	S	R	I	NA	S	NA	NA	I	NA	I	NA	S	NA	NA	NA	NA	NA	NA	NA	I	NA	S	I	S	NA
Pangolin	Cp003	2021-09-10	S00°54.756', E010°27.056', 306ft	x	dead	1500 g	82 cm	male	Phataginus tricuspis	A-001555	2021-11-03	Abstrich-oberflächlich	Mund	2021-12-21	Achromobacter species	Achromobacter		NA	NA	NA	NA	NA	NA	NA	NA	NA	NA	NA	NA	NA	S	NA	NA	NA	NA	NA	NA	NA	NA	NA	NA	S	NA	NA
Pangolin	Cp003	2021-09-10	S00°54.756', E010°27.056', 306ft	x	dead	1500 g	82 cm	male	Phataginus tricuspis	A-001555	2021-11-03	Abstrich-oberflächlich	Mund	2021-12-21	Stenotrophomonas maltophilia	Stenotrophomonas		NA	NA	NA	NA	NA	NA	NA	NA	NA	NA	NA	NA	S	NA	S	NA	NA	NA	NA	I	NA	NA	NA	NA	NA	NA	NA	tested as S. maltophilia (Levo und Minocyclin breakpoints: CLSI)
Pangolin	Cp003	2021-09-10	S00°54.756', E010°27.056', 306ft	x	dead	1500 g	82 cm	male	Phataginus tricuspis	A-001555	2021-11-03	Abstrich-oberflächlich	Mund	2021-12-21	Cupriavidus pauculus	Cupriavidus		NA	NA	NA	NA	NA	NA	NA	NA	NA	NA	NA	NA	NA	NA	NA	NA	NA	NA	NA	NA	NA	NA	NA	NA	NA	NA	NA
Pangolin	Cp004	2021-09-10	S00°54.756', E010°27.056', 306ft	x	dead	1000 g	69 cm	female	Phataginus tricuspis	A-001556	2021-11-03	Abstrich-oberflächlich	Mund	2021-12-21	Pseudomonas putida	Pseudomonas		NA	NA	S	R	I	NA	S	NA	NA	I	NA	I	NA	S	NA	NA	NA	NA	NA	NA	NA	I	NA	S	I	S	NA
Pangolin	Cp004	2021-09-10	S00°54.756', E010°27.056', 306ft	x	dead	1000 g	69 cm	female	Phataginus tricuspis	A-001556	2021-11-03	Abstrich-oberflächlich	Mund	2021-12-21	Stenotrophomonas maltophilia	Stenotrophomonas		NA	NA	NA	NA	NA	NA	NA	NA	NA	NA	NA	NA	S	NA	S	NA	NA	NA	NA	I	NA	NA	NA	NA	NA	NA	NA	tested as S. maltophilia (Levo und Minocyclin breakpoints: CLSI)
Pangolin	Cp004	2021-09-10	S00°54.756', E010°27.056', 306ft	x	dead	1000 g	69 cm	female	Phataginus tricuspis	A-001556	2021-11-03	Abstrich-oberflächlich	Mund	2021-12-21	Cupriavidus sp.	Cupriavidus		NA	NA	NA	NA	NA	NA	NA	NA	NA	NA	NA	NA	NA	NA	NA	NA	NA	NA	NA	NA	NA	NA	NA	NA	NA	NA	NA
Pangolin	Cp005	2021-09-10	S00°58.905', E010°29.389', 326ft	x	dead	1000 g	56 cm	male	Phataginus tricuspis	A-001553	2021-11-03	Abstrich-oberflächlich	Mund	2021-12-21	Pseudomonas spp	Pseudomonas		NA	NA	S	R	I	NA	NA	NA	NA	NA	NA	NA	NA	S	NA	NA	NA	NA	NA	NA	NA	R	NA	S	I	NA	NA
Pangolin	Cp005	2021-09-10	S00°58.905', E010°29.389', 326ft	x	dead	1000 g	56 cm	male	Phataginus tricuspis	A-001553	2021-11-03	Abstrich-oberflächlich	Mund	2021-12-21	Achromobacter xylosoxidans sp xylosoxidans	Achromobacter		NA	NA	NA	NA	NA	NA	NA	NA	NA	NA	NA	NA	NA	S	NA	NA	NA	NA	NA	NA	NA	NA	NA	NA	S	NA	NA
Pangolin	Cp005	2021-09-10	S00°58.905', E010°29.389', 326ft	x	dead	1000 g	56 cm	male	Phataginus tricuspis	A-001553	2021-11-03	Abstrich-oberflächlich	Mund	2021-12-21	Stenotrophomonas sp.	Stenotrophomonas		NA	NA	NA	NA	NA	NA	NA	NA	NA	NA	NA	NA	S	NA	S	NA	NA	NA	NA	I	NA	NA	NA	NA	NA	NA	NA	tested as S. maltophilia (Levo und Minocyclin breakpoints: CLSI)
Pangolin	Cp005	2021-09-10	S00°58.905', E010°29.389', 326ft	x	dead	1000 g	56 cm	male	Phataginus tricuspis	A-001553	2021-11-03	Abstrich-oberflächlich	Mund	2021-12-21	Stenotrophomonas maltophilia	Stenotrophomonas		NA	NA	NA	NA	NA	NA	NA	NA	NA	NA	NA	NA	S	NA	S	NA	NA	NA	NA	I	NA	NA	NA	NA	NA	NA	NA	tested as S. maltophilia (Levo und Minocyclin breakpoints: CLSI)
Pangolin	Cp006	2021-09-21	S00°32.258’, E010°12.554’, 539ft	x	dead	2500 g	94 cm	male	Phataginus tricuspis	A-001557	2021-11-03	Abstrich-oberflächlich	Mund	2021-12-23	Pseudomonas spp	Pseudomonas		NA	NA	S	R	I	NA	S	NA	NA	I	NA	I	NA	S	NA	NA	NA	NA	NA	NA	NA	I	NA	S	I	S	NA
Pangolin	Cp006	2021-09-21	S00°32.258’, E010°12.554’, 539ft	x	dead	2500 g	94 cm	male	Phataginus tricuspis	A-001557	2021-11-03	Abstrich-oberflächlich	Mund	2021-12-23	Pseudomonas alcaligenes	Pseudomonas		NA	NA	S	R	I	NA	S	NA	NA	I	NA	I	NA	NA	NA	NA	NA	NA	NA	NA	NA	R	NA	S	R	R	NA
Pangolin	Cp006	2021-09-21	S00°32.258’, E010°12.554’, 539ft	x	dead	2500 g	94 cm	male	Phataginus tricuspis	A-001557	2021-11-03	Abstrich-oberflächlich	Mund	2021-12-23	Pseudomonas citronellosis	Pseudomonas		NA	NA	S	R	I	NA	S	NA	NA	I	NA	I	NA	S	NA	NA	NA	NA	NA	NA	NA	I	NA	S	I	S	NA
Pangolin	Cp006	2021-09-21	S00°32.258’, E010°12.554’, 539ft	x	dead	2500 g	94 cm	male	Phataginus tricuspis	A-001557	2021-11-03	Abstrich-oberflächlich	Mund	2021-12-23	Chryseobacterium indologenes	Chryseobacterium		NA	NA	NA	NA	NA	NA	NA	NA	NA	NA	NA	NA	NA	NA	NA	NA	NA	NA	NA	NA	NA	NA	NA	NA	NA	NA	NA
Pangolin	Cp006	2021-09-21	S00°32.258’, E010°12.554’, 539ft	x	dead	2500 g	94 cm	male	Phataginus tricuspis	A-001557	2021-11-03	Abstrich-oberflächlich	Mund	2021-12-23	Cupriavidus pauculus	Cupriavidus		NA	NA	NA	NA	NA	NA	NA	NA	NA	NA	NA	NA	NA	NA	NA	NA	NA	NA	NA	NA	NA	NA	NA	NA	NA	NA	NA
Pangolin	Cp006	2021-09-21	S00°32.258’, E010°12.554’, 539ft	x	dead	2500 g	94 cm	male	Phataginus tricuspis	A-001557	2021-11-03	Abstrich-oberflächlich	Mund	2021-12-23	Burkholderia cepacia	Burkholderia		NA	NA	NA	NA	NA	NA	NA	NA	NA	NA	NA	NA	NA	NA	NA	NA	NA	NA	NA	NA	NA	NA	NA	NA	NA	NA	NA
Pangolin	Cp006	2021-09-21	S00°32.258’, E010°12.554’, 539ft	x	dead	2500 g	94 cm	male	Phataginus tricuspis	A-001557	2021-11-03	Abstrich-oberflächlich	Mund	2021-12-23	Stenotrophomonas maltophilia	Stenotrophomonas		NA	NA	NA	NA	NA	NA	NA	NA	NA	NA	NA	NA	S	NA	S	NA	NA	NA	NA	I	NA	NA	NA	NA	NA	NA	NA	tested as S. maltophilia (Levo und Minocyclin breakpoints: CLSI)
Pangolin	Cp 007	2021-10-14	x	Route Libreville	dead (alive when we bought it)	1500 g	85 cm	male	Phataginus tricuspis	982415	2021-11-15	Abstrich-oberflächlich	Mund	2021-12-21	Stenotrophomonas maltophilia	Stenotrophomonas		NA	NA	NA	NA	NA	NA	NA	NA	NA	NA	NA	NA	S	NA	S	NA	NA	NA	NA	I	NA	NA	NA	NA	NA	NA	NA	tested as S. maltophilia (Levo und Minocyclin breakpoints: CLSI)
Pangolin	Cp 007	2021-10-14	x	Route Libreville	dead (alive when we bought it)	1500 g	85 cm	male	Phataginus tricuspis	982415	2021-11-15	Abstrich-oberflächlich	Mund	2021-12-21	Acinetobacter seifertii	Acinetobacter		NA	NA	S	NA	I	NA	NA	NA	NA	NA	NA	S	NA	S	NA	NA	NA	NA	NA	S	NA	NA	NA	S	NA	NA	NA
Pangolin	Cp 007	2021-10-14	x	Route Libreville	dead (alive when we bought it)	1500 g	85 cm	male	Phataginus tricuspis	982415	2021-11-15	Abstrich-oberflächlich	Mund	2021-12-21	Achromobacter species	Achromobacter		NA	NA	NA	NA	NA	NA	NA	NA	NA	NA	NA	NA	NA	S	NA	NA	NA	NA	NA	NA	NA	NA	NA	NA	S	NA	NA
Pangolin	Cp 007	2021-10-14	x	Route Libreville	dead (alive when we bought it)	1500 g	85 cm	male	Phataginus tricuspis	982415	2021-11-15	Abstrich-oberflächlich	Mund	2021-12-21	Pseudomonas putida	Pseudomonas		NA	NA	S	R	I	NA	S	NA	NA	I	NA	I	NA	S	NA	NA	NA	NA	NA	NA	NA	I	NA	S	I	S	NA
Pangolin	Cp 008	2021-11-03	S00°34.507', E010°13.338', 243ft	x	alive	2000 g	90 cm	female	Phataginus tricuspis	982423	2021-11-15	Abstrich-oberflächlich	Mund	2021-12-21	Stenotrophomonas maltophilia	Stenotrophomonas		NA	NA	NA	NA	NA	NA	NA	NA	NA	NA	NA	NA	S	NA	S	NA	NA	NA	NA	I	NA	NA	NA	NA	NA	NA	NA	tested as S. maltophilia (Levo und Minocyclin breakpoints: CLSI)
Pangolin	Cp 008	2021-11-03	S00°34.507', E010°13.338', 243ft	x	alive	2000 g	90 cm	female	Phataginus tricuspis	982423	2021-11-15	Abstrich-oberflächlich	Mund	2021-12-21	Achromobacter xylosoxidans sp xylosoxidans	Achromobacter		NA	NA	NA	NA	NA	NA	NA	NA	NA	NA	NA	NA	NA	S	NA	NA	NA	NA	NA	NA	NA	NA	NA	NA	S	NA	NA
Pangolin	Cp 008	2021-11-03	S00°34.507', E010°13.338', 243ft	x	alive	2000 g	90 cm	female	Phataginus tricuspis	982423	2021-11-15	Abstrich-oberflächlich	Mund	2021-12-21	Pseudomonas putida	Pseudomonas		NA	NA	S	I	I	NA	S	NA	NA	I	NA	I	NA	S	NA	NA	NA	NA	NA	NA	NA	I	NA	S	I	S	NA
Pangolin	Cp 008	2021-11-03	S00°34.507', E010°13.338', 243ft	x	alive	2000 g	90 cm	female	Phataginus tricuspis	982423	2021-11-15	Abstrich-oberflächlich	Mund	2021-12-21	Pseudomonas mendocina	Pseudomonas		NA	NA	S	I	I	NA	S	NA	NA	I	NA	I	NA	S	NA	NA	NA	NA	NA	NA	NA	I	NA	S	I	S	NA
Pangolin	Cp 009	2021-11-17	S00°51.549', E010°23.292', 339ft	x	dead	1500 g	x	female	Phataginus tricuspis	882720	2021-12-14	Abstrich-oberflächlich	Mund	2021-12-19	Stenotrophomonas maltophilia	Stenotrophomonas		NA	NA	NA	NA	NA	NA	NA	NA	NA	NA	NA	NA	S	NA	S	NA	NA	NA	NA	I	NA	NA	NA	NA	NA	NA	NA	tested as S. maltophilia (Levo und Minocyclin breakpoints: CLSI); lying next to bird, gazelle and porkupine
Pangolin	Cp 009	2021-11-17	S00°51.549', E010°23.292', 339ft	x	dead	1500 g	x	female	Phataginus tricuspis	882720	2021-12-14	Abstrich-oberflächlich	Mund	2021-12-19	Acinetobacter seifertii	Acinetobacter		NA	NA	S	NA	I	NA	NA	NA	NA	NA	NA	S	NA	S	NA	NA	NA	NA	NA	S	NA	NA	NA	S	NA	NA	NA	lying next to bird, gazelle and porkupine
Pangolin	Cp 010	2021-11-22	S00°36.353', E010°14.036'	x	dead	x	x	female	Phataginus tetradactyla	882739	2021-12-14	Abstrich-oberflächlich	Mund	2022-01-11	Sphingobacterium hotanense	Sphingobacterium		NA	NA	NA	NA	NA	NA	NA	NA	NA	NA	NA	NA	NA	NA	NA	NA	NA	NA	NA	NA	NA	NA	NA	NA	NA	NA	NA
Pangolin	Cp 010	2021-11-22	S00°36.353', E010°14.036'	x	dead	x	x	female	Phataginus tetradactyla	882739	2021-12-14	Abstrich-oberflächlich	Mund	2022-01-11	Stenotrophomonas maltophilia	Stenotrophomonas		NA	NA	NA	NA	NA	NA	NA	NA	NA	NA	NA	NA	S	NA	S	NA	NA	NA	NA	I	NA	NA	NA	NA	NA	NA	NA	tested as S. maltophilia (Levo und Minocyclin breakpoints: CLSI)
Pangolin	Cp 010	2021-11-22	S00°36.353', E010°14.036'	x	dead	x	x	female	Phataginus tetradactyla	882739	2021-12-14	Abstrich-oberflächlich	Mund	2022-01-11	Pseudomonas spp	Pseudomonas		NA	NA	S	R	I	NA	NA	NA	NA	NA	NA	NA	NA	I	NA	NA	NA	NA	NA	NA	NA	I	NA	S	I	NA	NA
Pangolin	Cp 011	2021-11-23	S00°32.843', E010°12.729', 341ft	x	dead	x	x	female	Phataginus tricuspis	882704	2021-12-14	Abstrich-oberflächlich	Mund	2022-01-11	Achromobacter species	Achromobacter		NA	NA	NA	NA	NA	NA	NA	NA	NA	NA	NA	NA	NA	S	NA	NA	NA	NA	NA	NA	NA	NA	NA	NA	S	NA	NA
Pangolin	Cp 011	2021-11-23	S00°32.843', E010°12.729', 341ft	x	dead	x	x	female	Phataginus tricuspis	882704	2021-12-14	Abstrich-oberflächlich	Mund	2022-01-11	Glutamicibacter protophormiae	Glutamicibacter		NA	NA	NA	NA	NA	NA	NA	NA	NA	NA	NA	NA	NA	NA	NA	NA	NA	NA	NA	NA	NA	NA	NA	NA	NA	NA	NA
Pangolin	Cp 011	2021-11-23	S00°32.843', E010°12.729', 341ft	x	dead	x	x	female	Phataginus tricuspis	882704	2021-12-14	Abstrich-oberflächlich	Mund	2022-01-11	Pseudomonas spp	Pseudomonas		NA	NA	S	R	I	NA	NA	NA	NA	NA	NA	NA	NA	S	NA	NA	NA	NA	NA	NA	NA	R	NA	S	I	NA	NA
Pangolin	Cp 011	2021-11-23	S00°32.843', E010°12.729', 341ft	x	dead	x	x	female	Phataginus tricuspis	882704	2021-12-14	Abstrich-oberflächlich	Mund	2022-01-11	Pseudomonas putida	Pseudomonas		NA	NA	S	R	I	NA	S	NA	NA	I	NA	I	NA	S	NA	NA	NA	NA	NA	NA	NA	I	NA	S	I	S	NA
Pangolin	Cp 012	2021-11-26	S00°34.496', E010°13.334', 267ft	x	dead	1000 g	x	female	Phataginus tricuspis	882712	2021-12-14	Abstrich-oberflächlich	Mund	2021-12-17	Myroides odoratus	Myroides		NA	NA	NA	NA	NA	NA	NA	NA	NA	NA	NA	NA	NA	NA	NA	NA	NA	NA	NA	NA	NA	NA	NA	NA	NA	NA	NA	next to gazelle, porkupine and monkey
Pangolin	Cp 012	2021-11-26	S00°34.496', E010°13.334', 267ft	x	dead	1000 g	x	female	Phataginus tricuspis	882712	2021-12-14	Abstrich-oberflächlich	Mund	2021-12-17	Klebsiella pneumoniae	Klebsiella		R	R	NA	NA	S	R	NA	NA	S	NA	R	S	NA	S	NA	S	NA	R	R	R	R	R	NA	NA	R	NA	R	next to gazelle, porkupine and monkey
Pangolin	Cp 012	2021-11-26	S00°34.496', E010°13.334', 267ft	x	dead	1000 g	x	female	Phataginus tricuspis	882712	2021-12-14	Abstrich-oberflächlich	Mund	2021-12-17	Alcaligenes faecalis ssp faecalis	Alcaligenes		NA	NA	NA	R	R	NA	NA	NA	NA	I	NA	S	NA	S	NA	NA	NA	NA	NA	NA	S	S	NA	NA	S	S	NA	next to gazelle, porkupine and monkey
Pangolin	Cp 012	2021-11-26	S00°34.496', E010°13.334', 267ft	x	dead	1000 g	x	female	Phataginus tricuspis	882712	2021-12-14	Abstrich-oberflächlich	Mund	2021-12-17	Pseudomonas spp	Pseudomonas		NA	NA	S	R	I	NA	NA	NA	NA	NA	NA	NA	NA	S	NA	NA	NA	NA	NA	NA	NA	R	NA	S	I	NA	NA	next to gazelle, porkupine and monkey
Pangolin	Cp 013	2021-11-30	S00°53.620', E010°25.102', 352ft	x	dead	1500 g	x	female	Phataginus tricuspis	882690	2021-12-14	Abstrich-oberflächlich	Mund	2022-01-11	Comamonas terrigena	Commamonas		NA	NA	NA	R	I	NA	NA	NA	NA	NA	NA	NA	NA	S	NA	NA	NA	NA	NA	NA	NA	R	NA	S	R	NA	NA	tested as P. aeruginosa
Pangolin	Cp 013	2021-11-30	S00°53.620', E010°25.102', 352ft	x	dead	1500 g	x	female	Phataginus tricuspis	882690	2021-12-14	Abstrich-oberflächlich	Mund	2022-01-11	Pseudomonas putida	Pseudomonas		NA	NA	S	R	I	NA	NA	NA	NA	NA	NA	NA	NA	S	NA	NA	NA	NA	NA	NA	NA	R	NA	S	R	NA	NA	Nur ext. R.
Pangolin	Cp 014	2022-01-07	S00°31.164', E010°14.073', 291ft	Koungoulé	dead	2000 g	x	male	Phataginus tricuspis	A-001581	2022-02-10	Abstrich-oberflächlich	Mund	2022-03-17	Acinetobacter spp.	Acinetobacter		NA	NA	S	NA	I	NA	NA	NA	NA	NA	NA	S	NA	S	NA	NA	NA	NA	NA	S	NA	NA	NA	S	NA	NA	NA
Pangolin	Cp 014	2022-01-07	S00°31.164', E010°14.073', 291ft	Koungoulé	dead	2000 g	x	male	Phataginus tricuspis	A-001581	2022-02-10	Abstrich-oberflächlich	Mund	2022-03-17	Achromobacter xylosoxidans sp xylosoxidans	Achromobacter		NA	NA	NA	NA	NA	NA	NA	NA	NA	NA	NA	NA	NA	S	NA	NA	NA	NA	NA	NA	NA	NA	NA	NA	S	NA	NA
Pangolin	Cp 014	2022-01-07	S00°31.164', E010°14.073', 291ft	Koungoulé	dead	2000 g	x	male	Phataginus tricuspis	A-001581	2022-02-10	Abstrich-oberflächlich	Mund	2022-03-17	Stenotrophomonas maltophilia	Stenotrophomonas		NA	NA	NA	NA	NA	NA	NA	NA	NA	NA	NA	NA	S	NA	S	NA	NA	NA	NA	I	NA	NA	NA	NA	NA	NA	NA	tested as S. maltophilia (Levo und Minocyclin breakpoints: CLSI)
Pangolin	Cp 014	2022-01-07	S00°31.164', E010°14.073', 291ft	Koungoulé	dead	2000 g	x	male	Phataginus tricuspis	A-001581	2022-02-10	Abstrich-oberflächlich	Mund	2022-03-17	Pseudomonas putida	Pseudomonas		NA	NA	S	R	I	NA	S	NA	NA	I	NA	R	NA	I	NA	NA	NA	NA	NA	NA	NA	I	NA	R	I	S	NA
Pangolin	Cp 015	2022-01-13	S00°31.164', E010°14.073', 291ft	Koungoulé	alive	2000 g	90 cm	male	Phataginus tricuspis	A-001585	2022-02-10	Abstrich-oberflächlich	Mund	2022-03-09	Stenotrophomonas acidaminiphila	Stenotrophomonas		NA	NA	NA	NA	NA	NA	NA	NA	NA	NA	NA	NA	S	NA	S	NA	NA	NA	NA	I	NA	NA	NA	NA	NA	NA	NA	tested as S. maltophilia (Levo und Minocyclin breakpoints: CLSI)
Pangolin	Cp 015	2022-01-13	S00°31.164', E010°14.073', 291ft	Koungoulé	alive	2000 g	90 cm	male	Phataginus tricuspis	A-001585	2022-02-10	Abstrich-oberflächlich	Mund	2022-03-09	Stenotrophomonas maltophilia	Stenotrophomonas		NA	NA	NA	NA	NA	NA	NA	NA	NA	NA	NA	NA	S	NA	S	NA	NA	NA	NA	I	NA	NA	NA	NA	NA	NA	NA	tested as S. maltophilia (Levo und Minocyclin breakpoints: CLSI)
Pangolin	Cp 015	2022-01-13	S00°31.164', E010°14.073', 291ft	Koungoulé	alive	2000 g	90 cm	male	Phataginus tricuspis	A-001585	2022-02-10	Abstrich-oberflächlich	Mund	2022-03-09	Achromobacter xylosoxidans sp xylosoxidans	Achromobacter		NA	NA	NA	NA	NA	NA	NA	NA	NA	NA	NA	NA	NA	S	NA	NA	NA	NA	NA	NA	NA	NA	NA	NA	S	NA	NA
Pangolin	Cp 015	2022-01-13	S00°31.164', E010°14.073', 291ft	Koungoulé	alive	2000 g	90 cm	male	Phataginus tricuspis	A-001585	2022-02-10	Abstrich-oberflächlich	Mund	2022-03-09	Pseudomonas otitidis	Pseudomonas		NA	NA	S	I	I	NA	S	NA	NA	I	NA	I	NA	I	NA	NA	NA	NA	NA	NA	NA	I	NA	S	I	S	NA
Pangolin	Cp 016	2022-01-20	S00°55.706', E010°27.650'	x	dead	1000 g	x	male	Phataginus tricuspis	A-001583	2022-02-10	Abstrich-oberflächlich	Mund	2022-03-09	Stenotrophomonas maltophilia	Stenotrophomonas		NA	NA	NA	NA	NA	NA	NA	NA	NA	NA	NA	NA	S	NA	S	NA	NA	NA	NA	I	NA	NA	NA	NA	NA	NA	NA	tested as S. maltophilia (Levo und Minocyclin breakpoints: CLSI)
Pangolin	Cp 016	2022-01-20	S00°55.706', E010°27.650'	x	dead	1000 g	x	male	Phataginus tricuspis	A-001583	2022-02-10	Abstrich-oberflächlich	Mund	2022-03-09	Acinetobacter baumannii complex	Acinetobacter		NA	NA	S	NA	I	NA	NA	NA	NA	NA	NA	S	NA	S	NA	NA	NA	NA	NA	S	NA	NA	NA	S	NA	NA	NA
Pangolin	Cp 016	2022-01-20	S00°55.706', E010°27.650'	x	dead	1000 g	x	male	Phataginus tricuspis	A-001583	2022-02-10	Abstrich-oberflächlich	Mund	2022-03-09	Pseudomonas spp	Pseudomonas		NA	NA	S	R	I	NA	S	NA	NA	I	NA	I	NA	S	NA	NA	NA	NA	NA	NA	NA	I	NA	S	I	S	NA
Pangolin	Cp 017	2022-01-21	S01°02.205', E010°39.789'	x	alive	1200 g	x	female	Phataginus tricuspis	347744	2022-02-10	Abstrich-oberflächlich	Mund	2022-03-09	Chryseobacterium gleum	Chryseobacterium		NA	NA	NA	NA	NA	NA	NA	NA	NA	NA	NA	NA	NA	NA	NA	NA	NA	NA	NA	NA	NA	NA	NA	NA	NA	NA	NA
Pangolin	Cp 017	2022-01-21	S01°02.205', E010°39.789'	x	alive	1200 g	x	female	Phataginus tricuspis	347787	2022-02-10	Abstrich-oberflächlich	Mund	2022-03-09	Bordetella bronchiseptica	Bordetella		NA	NA	NA	NA	NA	NA	NA	NA	NA	NA	NA	NA	NA	NA	NA	NA	NA	NA	NA	NA	NA	NA	NA	NA	NA	NA	NA
Pangolin	Cp 017	2022-01-21	S01°02.205', E010°39.789'	x	alive	1200 g	x	female	Phataginus tricuspis	347787	2022-02-10	Abstrich-oberflächlich	Mund	2022-03-09	Acinetobacter baumannii complex	Acinetobacter		NA	NA	S	NA	I	NA	NA	NA	NA	NA	NA	S	NA	S	NA	NA	NA	NA	NA	S	NA	NA	NA	S	NA	NA	NA
Pangolin	Cp 017	2022-01-21	S01°02.205', E010°39.789'	x	alive	1200 g	x	female	Phataginus tricuspis	347787	2022-02-10	Abstrich-oberflächlich	Mund	2022-03-09	Stenotrophomonas maltophilia	Stenotrophomonas		NA	NA	NA	NA	NA	NA	NA	NA	NA	NA	NA	NA	S	NA	S	NA	NA	NA	NA	I	NA	NA	NA	NA	NA	NA	NA	tested as S. maltophilia (Levo und Minocyclin breakpoints: CLSI)
Pangolin	Cp 017	2022-01-21	S01°02.205', E010°39.789'	x	alive	1200 g	x	female	Phataginus tricuspis	347744	2022-02-10	Abstrich-oberflächlich	Mund	2022-03-09	Pseudomonas spp	Pseudomonas		NA	NA	S	I	I	NA	S	NA	NA	I	NA	I	NA	S	NA	NA	NA	NA	NA	NA	NA	I	NA	S	I	S	NA
Pangolin	Cp 017	2022-01-21	S01°02.205', E010°39.789'	x	alive	1200 g	x	female	Phataginus tricuspis	347787	2022-02-10	Abstrich-oberflächlich	Mund	2022-03-09	Pseudomonas mendocina	Pseudomonas		NA	NA	S	I	I	NA	S	NA	NA	I	NA	I	NA	S	NA	NA	NA	NA	NA	NA	NA	I	NA	S	I	S	NA
Pangolin	Cp 019	2022-01-27	S00°52.291', E010°23.186', 475ft	x	dead	1500 g	x	male	Phataginus tricuspis	A-001590	2022-02-10	Abstrich-oberflächlich	Mund	2022-03-10	Stenotrophomonas maltophilia	Stenotrophomonas		NA	NA	NA	NA	NA	NA	NA	NA	NA	NA	NA	NA	S	NA	S	NA	NA	NA	NA	I	NA	NA	NA	NA	NA	NA	NA	tested as S. maltophilia (Levo und Minocyclin breakpoints: CLSI)
Pangolin	Cp 019	2022-01-27	S00°52.291', E010°23.186', 475ft	x	dead	1500 g	x	male	Phataginus tricuspis	A-001590	2022-02-10	Abstrich-oberflächlich	Mund	2022-03-10	Acinetobacter baumannii complex	Acinetobacter		NA	NA	S	NA	I	NA	NA	NA	NA	NA	NA	S	NA	S	NA	NA	NA	NA	NA	S	NA	NA	NA	S	NA	NA	NA
Pangolin	Cp 019	2022-01-27	S00°52.291', E010°23.186', 475ft	x	dead	1500 g	x	male	Phataginus tricuspis	A-001590	2022-02-10	Abstrich-oberflächlich	Mund	2022-03-10	Delftia acidovorans	Delftia		NA	NA	NA	R	I	NA	NA	NA	NA	NA	NA	NA	NA	S	NA	NA	NA	NA	NA	NA	NA	R	NA	R	R	NA	NA	tested as P. aeruginosa
Pangolin	Cp 020	2022-02-02	S00°47.620', E010°22.069', 289ft	x	dead	2000 g	x	male	Phataginus tricuspis	A-001592	2022-02-10	Abstrich-oberflächlich	Mund	2022-03-17	Stenotrophomonas maltophilia	Stenotrophomonas		NA	NA	NA	NA	NA	NA	NA	NA	NA	NA	NA	NA	S	NA	S	NA	NA	NA	NA	I	NA	NA	NA	NA	NA	NA	NA	tested as S. maltophilia (Levo und Minocyclin breakpoints: CLSI)
Pangolin	Cp 020	2022-02-02	S00°47.620', E010°22.069', 289ft	x	dead	2000 g	x	male	Phataginus tricuspis	A-001592	2022-02-10	Abstrich-oberflächlich	Mund	2022-03-17	Pseudomonas citronellosis	Pseudomonas		NA	NA	S	R	I	NA	S	NA	NA	I	NA	I	NA	S	NA	NA	NA	NA	NA	NA	NA	I	NA	S	I	S	NA
Pangolin	Cp 021	2022-02-02	x	Route Fougamou	alive	500 g	x	male	Phataginus tricuspis	A-001584	2022-02-10	Abstrich-oberflächlich	Mund	2022-03-09	Achromobacter species	Achromobacter		NA	NA	NA	NA	NA	NA	NA	NA	NA	NA	NA	NA	NA	S	NA	NA	NA	NA	NA	NA	NA	NA	NA	NA	S	NA	NA	very young
Pangolin	Cp 021	2022-02-02	x	Route Fougamou	alive	500 g	x	male	Phataginus tricuspis	A-001584	2022-02-10	Abstrich-oberflächlich	Mund	2022-03-09	Stenotrophomonas maltophilia	Stenotrophomonas		NA	NA	NA	NA	NA	NA	NA	NA	NA	NA	NA	NA	S	NA	S	NA	NA	NA	NA	I	NA	NA	NA	NA	NA	NA	NA	tested as S. maltophilia (Levo und Minocyclin breakpoints: CLSI)
Pangolin	Cp 022	2022-02-03	x	Route Fougamou	alive	2500 g	97,5 cm	male	Phataginus tricuspis	A-001591	2022-02-10	Abstrich-oberflächlich	Mund	2022-03-11	Chryseobacterium sp.	Chryseobacterium		NA	NA	NA	NA	NA	NA	NA	NA	NA	NA	NA	NA	NA	NA	NA	NA	NA	NA	NA	NA	NA	NA	NA	NA	NA	NA	NA
Pangolin	Cp 022	2022-02-03	x	Route Fougamou	alive	2500 g	97,5 cm	male	Phataginus tricuspis	A-001591	2022-02-10	Abstrich-oberflächlich	Mund	2022-03-11	Stenotrophomonas maltophilia	Stenotrophomonas		NA	NA	NA	NA	NA	NA	NA	NA	NA	NA	NA	NA	S	NA	S	NA	NA	NA	NA	I	NA	NA	NA	NA	NA	NA	NA	tested as S. maltophilia (Levo und Minocyclin breakpoints: CLSI)
Pangolin	Cp 023	2022-02-04	S00°31.164', E010°14.073', 291ft	Koungoulé	dead	2500 g	x	male	Phataginus tricuspis	A-001696	2022-03-30	Abstrich-oberflächlich	Mund	2022-04-30	Stenotrophomonas acidaminiphila	Stenotrophomonas		NA	NA	NA	NA	NA	NA	NA	NA	NA	NA	NA	NA	S	NA	S	NA	NA	NA	NA	I	NA	NA	NA	NA	NA	NA	NA	tested as S. maltophilia (Levo und Minocyclin breakpoints: CLSI)
Pangolin	Cp 023	2022-02-04	S00°31.164', E010°14.073', 291ft	Koungoulé	dead	2500 g	x	male	Phataginus tricuspis	A-001696	2022-03-30	Abstrich-oberflächlich	Mund	2022-04-30	Pseudomonas aeruginosa	Pseudomonas		NA	NA	S	I	I	NA	S	NA	NA	I	NA	I	NA	S	NA	NA	NA	NA	NA	NA	NA	I	NA	S	I	S	NA
Pangolin	Cp 023	2022-02-04	S00°31.164', E010°14.073', 291ft	Koungoulé	dead	2500 g	x	male	Phataginus tricuspis	A-001696	2022-03-30	Abstrich-oberflächlich	Mund	2022-04-30	Pseudomonas mendocina	Pseudomonas		NA	NA	S	I	I	NA	S	NA	NA	I	NA	I	NA	S	NA	NA	NA	NA	NA	NA	NA	I	NA	S	I	S	NA
Pangolin	Cp 023	2022-02-04	S00°31.164', E010°14.073', 291ft	Koungoulé	dead	2500 g	x	male	Phataginus tricuspis	A-001696	2022-03-30	Abstrich-oberflächlich	Mund	2022-04-30	Pseudomonas putida	Pseudomonas		NA	NA	S	R	I	NA	S	NA	NA	I	NA	I	NA	S	NA	NA	NA	NA	NA	NA	NA	I	NA	S	R	S	NA
Pangolin	Cp 024	2022-02-04	S00°31.164', E010°14.073', 291ft	Koungoulé	dead	2000 g	x	male	Phataginus tricuspis	A-001690	2022-03-30	Abstrich-oberflächlich	Mund	2022-06-07	Stenotrophomonas sp.	Stenotrophomonas		NA	NA	NA	NA	NA	NA	NA	NA	NA	NA	NA	NA	S	NA	S	NA	NA	NA	NA	I	NA	NA	NA	NA	NA	NA	NA	tested as S. maltophilia (Levo und Minocyclin breakpoints: CLSI)
Pangolin	Cp 024	2022-02-04	S00°31.164', E010°14.073', 291ft	Koungoulé	dead	2000 g	x	male	Phataginus tricuspis	A-001690	2022-03-30	Abstrich-oberflächlich	Mund	2022-06-07	Ochrobactrum sp.	Ochrobactrum		NA	NA	NA	NA	NA	NA	NA	NA	NA	NA	NA	NA	NA	NA	NA	NA	NA	NA	NA	NA	NA	NA	NA	NA	NA	NA	NA
Pangolin	Cp 024	2022-02-04	S00°31.164', E010°14.073', 291ft	Koungoulé	dead	2000 g	x	male	Phataginus tricuspis	A-001690	2022-03-30	Abstrich-oberflächlich	Mund	2022-06-07	Stenotrophomonas acidaminiphila	Stenotrophomonas		NA	NA	NA	NA	NA	NA	NA	NA	NA	NA	NA	NA	S	NA	S	NA	NA	NA	NA	I	NA	NA	NA	NA	NA	NA	NA	tested as S. maltophilia (Levo und Minocyclin breakpoints: CLSI)
Pangolin	Cp 024	2022-02-04	S00°31.164', E010°14.073', 291ft	Koungoulé	dead	2000 g	x	male	Phataginus tricuspis	A-001690	2022-03-30	Abstrich-oberflächlich	Mund	2022-06-07	Pseudomonas aeruginosa	Pseudomonas		NA	NA	S	I	I	NA	S	NA	NA	I	NA	I	NA	S	NA	NA	NA	NA	NA	NA	NA	I	NA	S	I	S	NA
Pangolin	Cp 024	2022-02-04	S00°31.164', E010°14.073', 291ft	Koungoulé	dead	2000 g	x	male	Phataginus tricuspis	A-001690	2022-03-30	Abstrich-oberflächlich	Mund	2022-06-07	Pseudomonas mendocina	Pseudomonas		NA	NA	S	I	I	NA	S	NA	NA	I	NA	I	NA	S	NA	NA	NA	NA	NA	NA	NA	I	NA	S	I	S	NA
Pangolin	Cp 025	2022-02-04	S00°59.026', E010°29.424'	x	dead	2500 g	x	male	Phataginus tricuspis	A-001704	2022-03-31	Abstrich-oberflächlich	Mund	2022-04-30	Stenotrophomonas sp.	Stenotrophomonas		NA	NA	NA	NA	NA	NA	NA	NA	NA	NA	NA	NA	S	NA	S	NA	NA	NA	NA	I	NA	NA	NA	NA	NA	NA	NA	tested as S. maltophilia (Levo und Minocyclin breakpoints: CLSI)
Pangolin	Cp 025	2022-02-04	S00°59.026', E010°29.424'	x	dead	2500 g	x	male	Phataginus tricuspis	A-001704	2022-03-31	Abstrich-oberflächlich	Mund	2022-04-30	Stenotrophomonas maltophilia	Stenotrophomonas		NA	NA	NA	NA	NA	NA	NA	NA	NA	NA	NA	NA	S	NA	S	NA	NA	NA	NA	I	NA	NA	NA	NA	NA	NA	NA	tested as S. maltophilia (Levo und Minocyclin breakpoints: CLSI)
Pangolin	Cp 025	2022-02-04	S00°59.026', E010°29.424'	x	dead	2500 g	x	male	Phataginus tricuspis	A-001704	2022-03-31	Abstrich-oberflächlich	Mund	2022-04-30	Pseudomonas aeruginosa	Pseudomonas		NA	NA	S	I	I	NA	S	NA	NA	I	NA	I	NA	S	NA	NA	NA	NA	NA	NA	NA	I	NA	S	I	S	NA
Pangolin	Cp 025	2022-02-04	S00°59.026', E010°29.424'	x	dead	2500 g	x	male	Phataginus tricuspis	A-001704	2022-03-31	Abstrich-oberflächlich	Mund	2022-04-30	Pseudomonas spp	Pseudomonas		NA	NA	S	I	I	NA	S	NA	NA	I	NA	I	NA	S	NA	NA	NA	NA	NA	NA	NA	I	NA	S	I	S	NA
Pangolin	Cp 026	2022-02-05	x	Route Fougamou, Sindara	alive	500 g	60 cm	male	Phataginus tricuspis	A-001764	2022-03-30	Abstrich-oberflächlich	Mund	2022-06-07	Achromobacter xylosoxidans sp xylosoxidans	Achromobacter		NA	NA	NA	NA	NA	NA	NA	NA	NA	NA	NA	NA	NA	S	NA	NA	NA	NA	NA	NA	NA	NA	NA	NA	S	NA	NA
Pangolin	Cp 026	2022-02-05	x	Route Fougamou, Sindara	alive	500 g	60 cm	male	Phataginus tricuspis	A-001764	2022-03-30	Abstrich-oberflächlich	Mund	2022-06-07	Stenotrophomonas maltophilia	Stenotrophomonas		NA	NA	NA	NA	NA	NA	NA	NA	NA	NA	NA	NA	S	NA	S	NA	NA	NA	NA	I	NA	NA	NA	NA	NA	NA	NA	tested as S. maltophilia (Levo und Minocyclin breakpoints: CLSI)
Pangolin	Cp 026	2022-02-05	x	Route Fougamou, Sindara	alive	500 g	60 cm	male	Phataginus tricuspis	A-001764	2022-03-30	Abstrich-oberflächlich	Mund	2022-06-07	Pseudomonas putida	Pseudomonas		NA	NA	S	R	I	NA	S	NA	NA	I	NA	I	NA	I	NA	NA	NA	NA	NA	NA	NA	I	NA	S	R	S	NA	very young
Pangolin	Cp 028	2022-02-08	S00°52.293', E010°23.184', 394ft	x	dead	2000 g	x	female	Phataginus tricuspis	A-001688	2022-03-30	Abstrich-oberflächlich	Mund	2022-06-07	Stenotrophomonas maltophilia	Stenotrophomonas		NA	NA	NA	NA	NA	NA	NA	NA	NA	NA	NA	NA	S	NA	S	NA	NA	NA	NA	I	NA	NA	NA	NA	NA	NA	NA	tested as S. maltophilia (Levo und Minocyclin breakpoints: CLSI)
Pangolin	Cp 028	2022-02-08	S00°52.293', E010°23.184', 394ft	x	dead	2000 g	x	female	Phataginus tricuspis	A-001688	2022-03-30	Abstrich-oberflächlich	Mund	2022-06-07	Ochrobactrum anthropi	Ochrobactrum		NA	NA	NA	NA	NA	NA	NA	NA	NA	NA	NA	NA	NA	NA	NA	NA	NA	NA	NA	NA	NA	NA	NA	NA	NA	NA	NA
Pangolin	Cp 028	2022-02-08	S00°52.293', E010°23.184', 394ft	x	dead	2000 g	x	female	Phataginus tricuspis	A-001688	2022-03-30	Abstrich-oberflächlich	Mund	2022-06-07	Achromobacter species	Achromobacter		NA	NA	NA	NA	NA	NA	NA	NA	NA	NA	NA	NA	NA	S	NA	NA	NA	NA	NA	NA	NA	NA	NA	NA	S	NA	NA
Pangolin	Cp 028	2022-02-08	S00°52.293', E010°23.184', 394ft	x	dead	2000 g	x	female	Phataginus tricuspis	A-001688	2022-03-30	Abstrich-oberflächlich	Mund	2022-06-07	Pseudomonas aeruginosa	Pseudomonas		NA	NA	S	I	I	NA	S	NA	NA	I	NA	I	NA	S	NA	NA	NA	NA	NA	NA	NA	I	NA	S	I	S	NA
Pangolin	Cp 028	2022-02-08	S00°52.293', E010°23.184', 394ft	x	dead	2000 g	x	female	Phataginus tricuspis	A-001688	2022-03-30	Abstrich-oberflächlich	Mund	2022-06-07	Pseudomonas spp	Pseudomonas		NA	NA	S	I	I	NA	NA	NA	NA	NA	NA	NA	NA	R	NA	NA	NA	NA	NA	NA	NA	I	NA	S	I	NA	NA
Pangolin	Cp 029	2022-02-08	x	Fougamou	dead	2000 g	72 cm	female	Phataginus tricuspis	A-001698	2022-03-30	Abstrich-oberflächlich	Mund	2022-06-07	Sphingobacterium multivorum	Sphingobacterium		NA	NA	NA	NA	NA	NA	NA	NA	NA	NA	NA	NA	NA	NA	NA	NA	NA	NA	NA	NA	NA	NA	NA	NA	NA	NA	NA
Pangolin	Cp 029	2022-02-08	x	Fougamou	dead	2000 g	72 cm	female	Phataginus tricuspis	A-001698	2022-03-30	Abstrich-oberflächlich	Mund	2022-06-07	Stenotrophomonas maltophilia	Stenotrophomonas		NA	NA	NA	NA	NA	NA	NA	NA	NA	NA	NA	NA	S	NA	S	NA	NA	NA	NA	I	NA	NA	NA	NA	NA	NA	NA	tested as S. maltophilia (Levo und Minocyclin breakpoints: CLSI)
Pangolin	Cp 029	2022-02-08	x	Fougamou	dead	2000 g	72 cm	female	Phataginus tricuspis	A-001698	2022-03-30	Abstrich-oberflächlich	Mund	2022-06-07	Pseudomonas aeruginosa	Pseudomonas		NA	NA	S	I	I	NA	S	NA	NA	I	NA	I	NA	S	NA	NA	NA	NA	NA	NA	NA	I	NA	S	I	S	NA
Pangolin	Cp027	2022-02-08	S00°52.293', E010°23.184', 394ft	x	dead	2000 g	x	female	Phataginus tricuspis	A-001714	2022-03-30	Abstrich-oberflächlich	Mund	2022-05-05	Bordetella bronchiseptica	Bordetella		NA	NA	NA	NA	NA	NA	NA	NA	NA	NA	NA	NA	NA	NA	NA	NA	NA	NA	NA	NA	NA	NA	NA	NA	NA	NA	NA
Pangolin	Cp027	2022-02-08	S00°52.293', E010°23.184', 394ft	x	dead	2000 g	x	female	Phataginus tricuspis	A-001714	2022-03-30	Abstrich-oberflächlich	Mund	2022-05-05	Achromobacter xylosoxidans sp xylosoxidans	Achromobacter		NA	NA	NA	NA	NA	NA	NA	NA	NA	NA	NA	NA	NA	S	NA	NA	NA	NA	NA	NA	NA	NA	NA	NA	S	NA	NA
Pangolin	Cp 030	2022-02-10	S00°42.836', E010°19.551'	Ikembélé	dead	2000 g	75 cm	female	Phataginus tricuspis	A-001719	2022-03-31	Abstrich-oberflächlich	Mund	2022-05-05	Achromobacter species	Achromobacter		NA	NA	NA	NA	NA	NA	NA	NA	NA	NA	NA	NA	NA	S	NA	NA	NA	NA	NA	NA	NA	NA	NA	NA	S	NA	NA	next to civet
Pangolin	Cp 030	2022-02-10	S00°42.836', E010°19.551'	Ikembélé	dead	2000 g	75 cm	female	Phataginus tricuspis	A-001719	2022-03-31	Abstrich-oberflächlich	Mund	2022-05-05	Stenotrophomonas sp.	Stenotrophomonas		NA	NA	NA	NA	NA	NA	NA	NA	NA	NA	NA	NA	S	NA	S	NA	NA	NA	NA	I	NA	NA	NA	NA	NA	NA	NA	tested as S. maltophilia (Levo und Minocyclin breakpoints: CLSI); next to civet
Pangolin	Cp 030	2022-02-10	S00°42.836', E010°19.551'	Ikembélé	dead	2000 g	75 cm	female	Phataginus tricuspis	A-001719	2022-03-31	Abstrich-oberflächlich	Mund	2022-05-05	Stenotrophomonas maltophilia	Stenotrophomonas		NA	NA	NA	NA	NA	NA	NA	NA	NA	NA	NA	NA	S	NA	S	NA	NA	NA	NA	I	NA	NA	NA	NA	NA	NA	NA	tested as S. maltophilia (Levo und Minocyclin breakpoints: CLSI); next to civet
Pangolin	Cp 030	2022-02-10	S00°42.836', E010°19.551'	Ikembélé	dead	2000 g	75 cm	female	Phataginus tricuspis	A-001719	2022-03-31	Abstrich-oberflächlich	Mund	2022-05-05	Pseudomonas aeruginosa	Pseudomonas		NA	NA	S	I	I	NA	S	NA	NA	I	NA	I	NA	S	NA	NA	NA	NA	NA	NA	NA	I	NA	S	I	S	NA	next to civet
Pangolin	Cp 030	2022-02-10	S00°42.836', E010°19.551'	Ikembélé	dead	2000 g	75 cm	female	Phataginus tricuspis	A-001719	2022-03-31	Abstrich-oberflächlich	Mund	2022-05-05	Pseudomonas spp	Pseudomonas		NA	NA	S	R	I	NA	S	NA	NA	I	NA	I	NA	S	NA	NA	NA	NA	NA	NA	NA	I	NA	S	I	S	NA	next to civet
Pangolin	Cp 030	2022-02-10	S00°42.836', E010°19.551'	Ikembélé	dead	2000 g	75 cm	female	Phataginus tricuspis	A-001719	2022-03-31	Abstrich-oberflächlich	Mund	2022-05-05	Pseudomonas putida	Pseudomonas		NA	NA	S	I	I	NA	S	NA	NA	I	NA	I	NA	I	NA	NA	NA	NA	NA	NA	NA	I	NA	S	R	S	NA	next to civet
Pangolin	Cp 031	2022-02-10	x	Fougamou	alive	2000 g	90 cm	male	Phataginus tricuspis	A-001705	2022-03-31	Abstrich-oberflächlich	Mund	2022-04-30	Achromobacter species	Achromobacter		NA	NA	NA	NA	NA	NA	NA	NA	NA	NA	NA	NA	NA	S	NA	NA	NA	NA	NA	NA	NA	NA	NA	NA	S	NA	NA
Pangolin	Cp 031	2022-02-10	x	Fougamou	alive	2000 g	90 cm	male	Phataginus tricuspis	A-001705	2022-03-31	Abstrich-oberflächlich	Mund	2022-04-30	Stenotrophomonas sp.	Stenotrophomonas		NA	NA	NA	NA	NA	NA	NA	NA	NA	NA	NA	NA	S	NA	S	NA	NA	NA	NA	I	NA	NA	NA	NA	NA	NA	NA	tested as S. maltophilia (Levo und Minocyclin breakpoints: CLSI)
Pangolin	Cp 031	2022-02-10	x	Fougamou	alive	2000 g	90 cm	male	Phataginus tricuspis	A-001705	2022-03-31	Abstrich-oberflächlich	Mund	2022-04-30	Ochrobactrum sp.	Ochrobactrum		NA	NA	NA	NA	NA	NA	NA	NA	NA	NA	NA	NA	NA	NA	NA	NA	NA	NA	NA	NA	NA	NA	NA	NA	NA	NA	NA
Pangolin	Cp 031	2022-02-10	x	Fougamou	alive	2000 g	90 cm	male	Phataginus tricuspis	A-001705	2022-03-31	Abstrich-oberflächlich	Mund	2022-04-30	Paenibacillus sp.	Myroides		NA	NA	NA	NA	NA	NA	NA	NA	NA	NA	NA	NA	NA	NA	NA	NA	NA	NA	NA	NA	NA	NA	NA	NA	NA	NA	NA
Pangolin	Cp 031	2022-02-10	x	Fougamou	alive	2000 g	90 cm	male	Phataginus tricuspis	A-001705	2022-03-31	Abstrich-oberflächlich	Mund	2022-04-30	Bordetella sp.	Bordetella		NA	NA	NA	NA	NA	NA	NA	NA	NA	NA	NA	NA	NA	NA	NA	NA	NA	NA	NA	NA	NA	NA	NA	NA	NA	NA	NA
Pangolin	Cp 031	2022-02-10	x	Fougamou	alive	2000 g	90 cm	male	Phataginus tricuspis	A-001705	2022-03-31	Abstrich-oberflächlich	Mund	2022-04-30	Pseudomonas monteilii	Pseudomonas		NA	NA	S	R	I	NA	S	NA	NA	I	NA	I	NA	I	NA	NA	NA	NA	NA	NA	NA	I	NA	S	R	S	NA
Pangolin	Cp 032	2022-02-14	S01°00.400', E010°30.111'	x	dead	2000 g	80 cm	female	Phataginus tricuspis	A-001707	2022-03-31	Abstrich-oberflächlich	Mund	2022-05-05	Achromobacter xylosoxidans sp xylosoxidans	Achromobacter		NA	NA	NA	NA	NA	NA	NA	NA	NA	NA	NA	NA	NA	S	NA	NA	NA	NA	NA	NA	NA	NA	NA	NA	S	NA	NA
Pangolin	Cp 032	2022-02-14	S01°00.400', E010°30.111'	x	dead	2000 g	80 cm	female	Phataginus tricuspis	A-001707	2022-03-31	Abstrich-oberflächlich	Mund	2022-05-05	Brevundimonas diminuta	Brevundimonsa		NA	NA	NA	NA	NA	NA	NA	NA	NA	NA	NA	NA	NA	NA	NA	NA	NA	NA	NA	NA	NA	NA	NA	NA	NA	NA	NA
Pangolin	Cp 032	2022-02-14	S01°00.400', E010°30.111'	x	dead	2000 g	80 cm	female	Phataginus tricuspis	A-001707	2022-03-31	Abstrich-oberflächlich	Mund	2022-05-05	Stenotrophomonas maltophilia	Stenotrophomonas		NA	NA	NA	NA	NA	NA	NA	NA	NA	NA	NA	NA	S	NA	S	NA	NA	NA	NA	I	NA	NA	NA	NA	NA	NA	NA	tested as S. maltophilia (Levo und Minocyclin breakpoints: CLSI)
Pangolin	Cp 032	2022-02-14	S01°00.400', E010°30.111'	x	dead	2000 g	80 cm	female	Phataginus tricuspis	A-001707	2022-03-31	Abstrich-oberflächlich	Mund	2022-05-05	Pseudomonas aeruginosa	Pseudomonas		NA	NA	S	I	I	NA	S	NA	NA	I	NA	I	NA	S	NA	NA	NA	NA	NA	NA	NA	I	NA	S	I	S	NA
Pangolin	Cp 032	2022-02-14	S01°00.400', E010°30.111'	x	dead	2000 g	80 cm	female	Phataginus tricuspis	A-001707	2022-03-31	Abstrich-oberflächlich	Mund	2022-05-05	Pseudomonas spp	Pseudomonas		NA	NA	S	R	I	NA	S	NA	NA	I	NA	I	NA	I	NA	NA	NA	NA	NA	NA	NA	I	NA	S	I	S	NA
Pangolin	Cp 033	2022-02-16	x	Route Fougamou	alive	500 g	55 cm	male	Phataginus tricuspis	A-001689	2022-03-30	Abstrich-oberflächlich	Mund	2022-06-07	Stenotrophomonas maltophilia	Stenotrophomonas		NA	NA	NA	NA	NA	NA	NA	NA	NA	NA	NA	NA	S	NA	S	NA	NA	NA	NA	I	NA	NA	NA	NA	NA	NA	NA	tested as S. maltophilia (Levo und Minocyclin breakpoints: CLSI)
Pangolin	Cp 033	2022-02-16	x	Route Fougamou	alive	500 g	55 cm	male	Phataginus tricuspis	A-001689	2022-03-30	Abstrich-oberflächlich	Mund	2022-06-07	Achromobacter species	Achromobacter		NA	NA	NA	NA	NA	NA	NA	NA	NA	NA	NA	NA	NA	S	NA	NA	NA	NA	NA	NA	NA	NA	NA	NA	S	NA	NA
Pangolin	Cp 033	2022-02-16	x	Route Fougamou	alive	500 g	55 cm	male	Phataginus tricuspis	A-001689	2022-03-30	Abstrich-oberflächlich	Mund	2022-06-07	Stenotrophomonas sp.	Stenotrophomonas		NA	NA	NA	NA	NA	NA	NA	NA	NA	NA	NA	NA	S	NA	S	NA	NA	NA	NA	I	NA	NA	NA	NA	NA	NA	NA	tested as S. maltophilia (Levo und Minocyclin breakpoints: CLSI)
Pangolin	Cp 033	2022-02-16	x	Route Fougamou	alive	500 g	55 cm	male	Phataginus tricuspis	A-001689	2022-03-30	Abstrich-oberflächlich	Mund	2022-06-07	Pseudomonas aeruginosa	Pseudomonas		NA	NA	S	I	I	NA	S	NA	NA	I	NA	I	NA	S	NA	NA	NA	NA	NA	NA	NA	I	NA	S	I	S	NA	very young
Pangolin	Cp 034	2022-02-21	S01°00.400', E010°30.111'	x	alive	500 g	52,5 cm	female	Phataginus tricuspis	A-001687	2022-03-30	Abstrich-oberflächlich	Mund	2022-04-30	Serratia marcescens	Serratia		R	R	NA	NA	S	S	NA	NA	S	NA	S	NA	NA	S	NA	S	NA	NA	NA	S	S	S	NA	NA	S	NA	NA	very young
Pangolin	Cp 034	2022-02-21	S01°00.400', E010°30.111'	x	alive	500 g	52,5 cm	female	Phataginus tricuspis	A-001687	2022-03-30	Abstrich-oberflächlich	Mund	2022-04-30	Stenotrophomonas maltophilia	Stenotrophomonas		NA	NA	NA	NA	NA	NA	NA	NA	NA	NA	NA	NA	S	NA	S	NA	NA	NA	NA	I	NA	NA	NA	NA	NA	NA	NA	tested as S. maltophilia (Levo und Minocyclin breakpoints: CLSI)
Pangolin	Cp 034	2022-02-21	S01°00.400', E010°30.111'	x	alive	500 g	52,5 cm	female	Phataginus tricuspis	A-001687	2022-03-30	Abstrich-oberflächlich	Mund	2022-04-30	Pseudomonas putida	Pseudomonas		NA	NA	S	R	I	NA	S	NA	NA	I	NA	I	NA	S	NA	NA	NA	NA	NA	NA	NA	I	NA	S	R	S	NA
Pangolin	Cp 034	2022-02-21	S01°00.400', E010°30.111'	x	alive	500 g	52,5 cm	female	Phataginus tricuspis	A-001687	2022-03-30	Abstrich-oberflächlich	Mund	2022-04-30	Pseudomonas monteilii	Pseudomonas		NA	NA	S	R	I	NA	S	NA	NA	I	NA	I	NA	S	NA	NA	NA	NA	NA	NA	NA	I	NA	S	R	S	NA
Pangolin	Cp 035	2022-02-22	S00°33.906', E010°13.557', 384ft	x	dead	1000 g	60 cm	female	Phataginus tricuspis	A-001694	2022-03-30	Abstrich-oberflächlich	Mund	2022-06-07	Providencia rettgeri	Providencia		R	R	NA	NA	S	S	NA	NA	S	NA	S	I	NA	S	NA	R	NA	NA	NA	S	S	S	NA	NA	S	NA	NA
Pangolin	Cp 035	2022-02-22	S00°33.906', E010°13.557', 384ft	x	dead	1000 g	60 cm	female	Phataginus tricuspis	A-001694	2022-03-30	Abstrich-oberflächlich	Mund	2022-06-07	Chryseobacterium indologenes	Chryseobacterium		NA	NA	NA	NA	NA	NA	NA	NA	NA	NA	NA	NA	NA	NA	NA	NA	NA	NA	NA	NA	NA	NA	NA	NA	NA	NA	NA
Pangolin	Cp 035	2022-02-22	S00°33.906', E010°13.557', 384ft	x	dead	1000 g	60 cm	female	Phataginus tricuspis	A-001694	2022-03-30	Abstrich-oberflächlich	Mund	2022-06-07	Ochrobactrum sp.	Ochrobactrum		NA	NA	NA	NA	NA	NA	NA	NA	NA	NA	NA	NA	NA	NA	NA	NA	NA	NA	NA	NA	NA	NA	NA	NA	NA	NA	NA
Pangolin	Cp 035	2022-02-22	S00°33.906', E010°13.557', 384ft	x	dead	1000 g	60 cm	female	Phataginus tricuspis	A-001694	2022-03-30	Abstrich-oberflächlich	Mund	2022-06-07	Pseudomonas spp	Pseudomonas		NA	NA	S	R	I	NA	S	NA	NA	I	NA	I	NA	S	NA	NA	NA	NA	NA	NA	NA	I	NA	S	I	S	NA
Pangolin	Cp 036	2022-02-22	S00°33.686', E010°13.228'	x	dead	2500 g	75 cm	male	Phataginus tricuspis	A-001721	2022-03-31	Abstrich-oberflächlich	Mund	2022-05-05	Alcaligenes faecalis ssp faecalis	Alcaligenes		NA	NA	NA	R	R	NA	NA	NA	NA	S	NA	S	NA	S	NA	NA	NA	NA	NA	NA	S	S	NA	NA	S	S	NA
Pangolin	Cp 036	2022-02-22	S00°33.686', E010°13.228'	x	dead	2500 g	75 cm	male	Phataginus tricuspis	A-001721	2022-03-31	Abstrich-oberflächlich	Mund	2022-05-05	Stenotrophomonas sp.	Stenotrophomonas		NA	NA	NA	NA	NA	NA	NA	NA	NA	NA	NA	NA	S	NA	S	NA	NA	NA	NA	I	NA	NA	NA	NA	NA	NA	NA	tested as S. maltophilia (Levo und Minocyclin breakpoints: CLSI)
Pangolin	Cp 036	2022-02-22	S00°33.686', E010°13.228'	x	dead	2500 g	75 cm	male	Phataginus tricuspis	A-001721	2022-03-31	Abstrich-oberflächlich	Mund	2022-05-05	Pseudomonas aeruginosa	Pseudomonas		NA	NA	S	I	I	NA	S	NA	NA	I	NA	I	NA	S	NA	NA	NA	NA	NA	NA	NA	I	NA	S	I	S	NA
Pangolin	Cp 036	2022-02-22	S00°33.686', E010°13.228'	x	dead	2500 g	75 cm	male	Phataginus tricuspis	A-001721	2022-03-31	Abstrich-oberflächlich	Mund	2022-05-05	Pseudomonas spp	Pseudomonas		NA	NA	S	R	I	NA	S	NA	NA	I	NA	I	NA	S	NA	NA	NA	NA	NA	NA	NA	I	NA	S	I	S	NA
Pangolin	Cp 036	2022-02-22	S00°33.686', E010°13.228'	x	dead	2500 g	75 cm	male	Phataginus tricuspis	A-001721	2022-03-31	Abstrich-oberflächlich	Mund	2022-05-05	Pseudomonas putida	Pseudomonas		NA	NA	S	I	I	NA	S	NA	NA	I	NA	I	NA	I	NA	NA	NA	NA	NA	NA	NA	I	NA	S	I	S	NA
Pangolin	Cp 037	2022-02-23	S00°05.330', E010°20.387', 358ft	x	dead	2000 g	75 cm	female	Phataginus tricuspis	A-001717	2022-03-30	Abstrich-oberflächlich	Mund	2022-05-05	Achromobacter xylosoxidans sp xylosoxidans	Achromobacter		NA	NA	NA	NA	NA	NA	NA	NA	NA	NA	NA	NA	NA	S	NA	NA	NA	NA	NA	NA	NA	NA	NA	NA	S	NA	NA
Pangolin	Cp 037	2022-02-23	S00°05.330', E010°20.387', 358ft	x	dead	2000 g	75 cm	female	Phataginus tricuspis	A-001717	2022-03-30	Abstrich-oberflächlich	Mund	2022-05-05	Stenotrophomonas maltophilia	Stenotrophomonas		NA	NA	NA	NA	NA	NA	NA	NA	NA	NA	NA	NA	S	NA	S	NA	NA	NA	NA	I	NA	NA	NA	NA	NA	NA	NA	tested as S. maltophilia (Levo und Minocyclin breakpoints: CLSI)
Pangolin	Cp 037	2022-02-23	S00°05.330', E010°20.387', 358ft	x	dead	2000 g	75 cm	female	Phataginus tricuspis	A-001717	2022-03-30	Abstrich-oberflächlich	Mund	2022-05-05	Pandoraea sputorum	Pandoraea		NA	NA	NA	NA	NA	NA	NA	NA	NA	NA	NA	NA	NA	NA	NA	NA	NA	NA	NA	NA	NA	NA	NA	NA	NA	NA	NA
Pangolin	Cp 037	2022-02-23	S00°05.330', E010°20.387', 358ft	x	dead	2000 g	75 cm	female	Phataginus tricuspis	A-001717	2022-03-30	Abstrich-oberflächlich	Mund	2022-05-05	Pseudomonas putida	Pseudomonas		NA	NA	S	I	I	NA	S	NA	NA	I	NA	I	NA	I	NA	NA	NA	NA	NA	NA	NA	I	NA	S	I	S	NA
Pangolin	Cp038	2022-02-24	S00°47.692', E010°22.009'	x	alive	1500 g	67,5 cm	male	Phataginus tricuspis	A-001697	2022-03-30	Abstrich-oberflächlich	Mund	2022-05-02	Pseudomonas aeruginosa	Pseudomonas		NA	NA	S	I	I	NA	S	NA	NA	I	NA	I	NA	S	NA	NA	NA	NA	NA	NA	NA	I	NA	S	I	S	NA
Pangolin	Cp038	2022-02-24	S00°47.692', E010°22.009'	x	alive	1500 g	67,5 cm	male	Phataginus tricuspis	A-001697	2022-03-30	Abstrich-oberflächlich	Mund	2022-05-02	Pseudomonas spp	Pseudomonas		NA	NA	S	I	I	NA	S	NA	NA	I	NA	I	NA	I	NA	NA	NA	NA	NA	NA	NA	I	NA	S	I	S	NA
Pangolin	Cp038	2022-02-24	S00°47.692', E010°22.009'	x	alive	1500 g	67,5 cm	male	Phataginus tricuspis	A-001697	2022-03-30	Abstrich-oberflächlich	Mund	2022-05-02	Pseudomonas stutzeri	Pseudomonas		NA	NA	S	R	I	NA	NA	NA	NA	NA	NA	NA	NA	S	NA	NA	NA	NA	NA	NA	NA	I	NA	S	I	NA	NA
Pangolin	Cp038	2022-02-24	S00°47.692', E010°22.009'	x	alive	1500 g	67,5 cm	male	Phataginus tricuspis	A-001697	2022-03-30	Abstrich-oberflächlich	Mund	2022-05-02	Pseudomonas mendocina	Pseudomonas		NA	NA	S	I	I	NA	S	NA	NA	I	NA	I	NA	S	NA	NA	NA	NA	NA	NA	NA	I	NA	S	I	S	NA
Pangolin	Cp038	2022-02-24	S00°47.692', E010°22.009'	x	alive	1500 g	67,5 cm	male	Phataginus tricuspis	A-001697	2022-03-30	Abstrich-oberflächlich	Mund	2022-05-02	Pseudoxanthomonas indica	Pseudoxanthomonas		NA	NA	NA	I	I	NA	NA	NA	NA	NA	NA	NA	NA	S	NA	NA	NA	NA	NA	NA	NA	I	NA	R	I	NA	NA	tested as P. aeruginosa
Pangolin	Cp038	2022-02-24	S00°47.692', E010°22.009'	x	alive	1500 g	67,5 cm	male	Phataginus tricuspis	A-001697	2022-03-30	Abstrich-oberflächlich	Mund	2022-05-02	Stenotrophomonas acidaminiphila	Stenotrophomonas		NA	NA	NA	NA	NA	NA	NA	NA	NA	NA	NA	NA	S	NA	S	NA	NA	NA	NA	I	NA	NA	NA	NA	NA	NA	NA	tested as S. maltophilia (Levo und Minocyclin breakpoints: CLSI)
Pangolin	Cp038	2022-02-24	S00°47.692', E010°22.009'	x	alive	1500 g	67,5 cm	male	Phataginus tricuspis	A-001697	2022-03-30	Abstrich-oberflächlich	Mund	2022-05-02	Stenotrophomonas maltophilia	Stenotrophomonas		NA	NA	NA	NA	NA	NA	NA	NA	NA	NA	NA	NA	S	NA	S	NA	NA	NA	NA	I	NA	NA	NA	NA	NA	NA	NA	tested as S. maltophilia (Levo und Minocyclin breakpoints: CLSI)
Pangolin	Cp 039	2022-02-25	S00°52.133', E010°23.080', 404ft	x	dead	500 g	52,5 cm	male	Phataginus tricuspis	A-001706	2022-03-31	Abstrich-oberflächlich	Mund	2022-04-30	Stenotrophomonas maltophilia	Stenotrophomonas		NA	NA	NA	NA	NA	NA	NA	NA	NA	NA	NA	NA	S	NA	S	NA	NA	NA	NA	I	NA	NA	NA	NA	NA	NA	NA	tested as S. maltophilia (Levo und Minocyclin breakpoints: CLSI); zusammen mit CP040 aufbewahrt
Pangolin	Cp 039	2022-02-25	S00°52.133', E010°23.080', 404ft	x	dead	500 g	52,5 cm	male	Phataginus tricuspis	A-001706	2022-03-31	Abstrich-oberflächlich	Mund	2022-04-30	Stenotrophomonas sp.	Stenotrophomonas		NA	NA	NA	NA	NA	NA	NA	NA	NA	NA	NA	NA	S	NA	S	NA	NA	NA	NA	I	NA	NA	NA	NA	NA	NA	NA	tested as S. maltophilia (Levo und Minocyclin breakpoints: CLSI); zusammen mit CP040 aufbewahrt
Pangolin	Cp 039	2022-02-25	S00°52.133', E010°23.080', 404ft	x	dead	500 g	52,5cm	male	Phataginus tricuspis	A-001706	2022-03-31	Abstrich-oberflächlich	Mund	2022-04-30	Pseudomonas aeruginosa	Pseudomonas		NA	NA	S	I	I	NA	S	NA	NA	I	NA	I	NA	S	NA	NA	NA	NA	NA	NA	NA	I	NA	S	I	S	NA	zusammen mit CP040 aufbewahrt, very young
Pangolin	Cp 039	2022-02-25	S00°52.133', E010°23.080', 404ft	x	dead	500 g	52,5 cm	male	Phataginus tricuspis	A-001706	2022-03-31	Abstrich-oberflächlich	Mund	2022-04-30	Pseudomonas putida	Pseudomonas		NA	NA	S	R	I	NA	S	NA	NA	I	NA	I	NA	S	NA	NA	NA	NA	NA	NA	NA	I	NA	S	R	S	NA	zusammen mit CP040 aufbewahrt
Pangolin	Cp 040	2022-02-25	S00°52.133', E010°23.080', 404ft	x	alive	1500 g	82,5 cm	female	Phataginus tricuspis	A-001701	2022-03-31	Abstrich-oberflächlich	Mund	2022-04-30	Stenotrophomonas acidaminiphila	Stenotrophomonas		NA	NA	NA	NA	NA	NA	NA	NA	NA	NA	NA	NA	S	NA	S	NA	NA	NA	NA	I	NA	NA	NA	NA	NA	NA	NA	tested as S. maltophilia (Levo und Minocyclin breakpoints: CLSI); zusammen mit CP039 aufbewahrt
Pangolin	Cp 040	2022-02-25	S00°52.133', E010°23.080', 404ft	x	alive	1500 g	82,5 cm	female	Phataginus tricuspis	A-001701	2022-03-31	Abstrich-oberflächlich	Mund	2022-04-30	Achromobacter xylosoxidans sp xylosoxidans	Achromobacter		NA	NA	NA	NA	NA	NA	NA	NA	NA	NA	NA	NA	NA	S	NA	NA	NA	NA	NA	NA	NA	NA	NA	NA	S	NA	NA	zusammen mit CP039 aufbewahrt
Pangolin	Cp 040	2022-02-25	S00°52.133', E010°23.080', 404ft	x	alive	1500 g	82,5 cm	female	Phataginus tricuspis	A-001701	2022-03-31	Abstrich-oberflächlich	Mund	2022-04-30	Pseudomonas aeruginosa	Pseudomonas		NA	NA	S	I	I	NA	S	NA	NA	I	NA	I	NA	S	NA	NA	NA	NA	NA	NA	NA	I	NA	S	I	S	NA	zusammen mit CP039 aufbewahrt
Pangolin	Cp 040	2022-02-25	S00°52.133', E010°23.080', 404ft	x	alive	1500 g	82,5 cm	female	Phataginus tricuspis	A-001701	2022-03-31	Abstrich-oberflächlich	Mund	2022-04-30	Pseudomonas spp	Pseudomonas		NA	NA	S	R	I	NA	S	NA	NA	I	NA	I	NA	S	NA	NA	NA	NA	NA	NA	NA	I	NA	S	I	S	NA	zusammen mit CP039 aufbewahrt
Pangolin	Cp 041	2022-02-25	S00°47.692', E010°22.009'	x	alive	1000 g	60 cm	female	Phataginus tricuspis	A-001700	2022-03-31	Abstrich-oberflächlich	Mund	2022-04-30	Stenotrophomonas acidaminiphila	Stenotrophomonas		NA	NA	NA	NA	NA	NA	NA	NA	NA	NA	NA	NA	S	NA	S	NA	NA	NA	NA	I	NA	NA	NA	NA	NA	NA	NA	tested as S. maltophilia (Levo und Minocyclin breakpoints: CLSI)
Pangolin	Cp 041	2022-02-25	S00°47.692', E010°22.009'	x	alive	1000 g	60 cm	female	Phataginus tricuspis	A-001700	2022-03-31	Abstrich-oberflächlich	Mund	2022-04-30	Stenotrophomonas maltophilia	Stenotrophomonas		NA	NA	NA	NA	NA	NA	NA	NA	NA	NA	NA	NA	S	NA	S	NA	NA	NA	NA	I	NA	NA	NA	NA	NA	NA	NA	tested as S. maltophilia (Levo und Minocyclin breakpoints: CLSI)
Pangolin	Cp 041	2022-02-25	S00°47.692', E010°22.009'	x	alive	1000 g	60 cm	female	Phataginus tricuspis	A-001700	2022-03-31	Abstrich-oberflächlich	Mund	2022-06-07	Stenotrophomonas sp.	Stenotrophomonas		NA	NA	NA	NA	NA	NA	NA	NA	NA	NA	NA	NA	S	NA	S	NA	NA	NA	NA	I	NA	NA	NA	NA	NA	NA	NA	tested as S. maltophilia (Levo und Minocyclin breakpoints: CLSI)
Pangolin	Cp 041	2022-02-25	S00°47.692', E010°22.009'	x	alive	1000 g	60 cm	female	Phataginus tricuspis	A-001700	2022-03-31	Abstrich-oberflächlich	Mund	2022-06-07	Achromobacter species	Achromobacter		NA	NA	NA	NA	NA	NA	NA	NA	NA	NA	NA	NA	NA	S	NA	NA	NA	NA	NA	NA	NA	NA	NA	NA	S	NA	NA
Pangolin	Cp 041	2022-02-25	S00°47.692', E010°22.009'	x	alive	1000 g	60 cm	female	Phataginus tricuspis	A-001700	2022-03-31	Abstrich-oberflächlich	Mund	2022-06-07	Bordetella sp.	Bordetella		NA	NA	NA	NA	NA	NA	NA	NA	NA	NA	NA	NA	NA	NA	NA	NA	NA	NA	NA	NA	NA	NA	NA	NA	NA	NA	NA
Pangolin	Cp 041	2022-02-25	S00°47.692', E010°22.009'	x	alive	1000 g	60 cm	female	Phataginus tricuspis	A-001700	2022-03-31	Abstrich-oberflächlich	Mund	2022-06-07	Pseudomonas aeruginosa	Pseudomonas		NA	NA	S	I	I	NA	S	NA	NA	I	NA	I	NA	S	NA	NA	NA	NA	NA	NA	NA	I	NA	S	I	S	NA
Pangolin	Cp 041	2022-02-25	S00°47.692', E010°22.009'	x	alive	1000 g	60 cm	female	Phataginus tricuspis	A-001700	2022-03-31	Abstrich-oberflächlich	Mund	2022-06-07	Pseudomonas mendocina	Pseudomonas		NA	NA	S	I	I	NA	S	NA	NA	I	NA	I	NA	S	NA	NA	NA	NA	NA	NA	NA	I	NA	S	I	S	NA
Pangolin	Cp 042	2022-02-25	S00°47.692', E010°22.009'	x	alive	750 g	52 cm	male	Phataginus tricuspis	A-001695	2022-03-30	Abstrich-oberflächlich	Mund	2022-04-30	Stenotrophomonas maltophilia	Stenotrophomonas		NA	NA	NA	NA	NA	NA	NA	NA	NA	NA	NA	NA	S	NA	S	NA	NA	NA	NA	I	NA	NA	NA	NA	NA	NA	NA	tested as S. maltophilia (Levo und Minocyclin breakpoints: CLSI)
Pangolin	Cp 042	2022-02-25	S00°47.692', E010°22.009'	x	alive	750 g	52 cm	male	Phataginus tricuspis	A-001695	2022-03-30	Abstrich-oberflächlich	Mund	2022-04-30	Pseudomonas aeruginosa	Pseudomonas		NA	NA	S	I	I	NA	S	NA	NA	I	NA	I	NA	S	NA	NA	NA	NA	NA	NA	NA	I	NA	S	I	S	NA	probably child to CP041, found and caught together (bab on CP041's back)
Pangolin	Cp 042	2022-02-25	S00°47.692', E010°22.009'	x	alive	750 g	52 cm	male	Phataginus tricuspis	A-001695	2022-03-30	Abstrich-oberflächlich	Mund	2022-04-30	Pseudomonas mendocina	Pseudomonas		NA	NA	S	I	I	NA	S	NA	NA	I	NA	I	NA	S	NA	NA	NA	NA	NA	NA	NA	I	NA	S	I	S	NA
Pangolin	Cp 043	2022-03-01	x	Route Libreville	alive	1500 g	x	female	Phataginus tricuspis	A-001699	2022-03-30	Abstrich-oberflächlich	Mund	2022-06-07	Achromobacter xylosoxidans sp xylosoxidans	Achromobacter		NA	NA	NA	NA	NA	NA	NA	NA	NA	NA	NA	NA	NA	S	NA	NA	NA	NA	NA	NA	NA	NA	NA	NA	S	NA	NA
Pangolin	Cp 043	2022-03-01	x	Route Libreville	alive	1500 g	x	female	Phataginus tricuspis	A-001699	2022-03-30	Abstrich-oberflächlich	Mund	2022-06-07	Stenotrophomonas sp.	Stenotrophomonas		NA	NA	NA	NA	NA	NA	NA	NA	NA	NA	NA	NA	S	NA	S	NA	NA	NA	NA	I	NA	NA	NA	NA	NA	NA	NA	tested as S. maltophilia (Levo und Minocyclin breakpoints: CLSI)
Pangolin	Cp 043	2022-03-01	x	Route Libreville	alive	1500 g	x	female	Phataginus tricuspis	A-001699	2022-03-30	Abstrich-oberflächlich	Mund	2022-06-07	Bordetella trematum	Bordetella		NA	NA	NA	NA	NA	NA	NA	NA	NA	NA	NA	NA	NA	NA	NA	NA	NA	NA	NA	NA	NA	NA	NA	NA	NA	NA	NA
Pangolin	Cp 043	2022-03-01	x	Route Libreville	alive	1500 g	x	female	Phataginus tricuspis	A-001699	2022-03-30	Abstrich-oberflächlich	Mund	2022-06-07	Pseudomonas otitidis	Pseudomonas		NA	NA	S	I	I	NA	S	NA	NA	I	NA	I	NA	I	NA	NA	NA	NA	NA	NA	NA	I	NA	S	I	S	NA
Pangolin	Cp 043	2022-03-01	x	Route Libreville	alive	1500 g	x	female	Phataginus tricuspis	A-001699	2022-03-30	Abstrich-oberflächlich	Mund	2022-06-07	Pseudomonas monteilii	Pseudomonas		NA	NA	S	R	I	NA	S	NA	NA	I	NA	I	NA	I	NA	NA	NA	NA	NA	NA	NA	I	NA	S	R	S	NA
Pangolin	Cp 044	2022-03-02	S00°31.164', E010°14.073', 291ft	Koungoulé	alive	1000 g	x	female	Phataginus tricuspis	348112	2022-03-30	Abstrich-oberflächlich	Mund	2022-04-30	Klebsiella pneumoniae	Klebsiella		R	R	NA	NA	S	R	NA	NA	S	NA	R	S	NA	S	NA	S	NA	R	R	R	R	R	NA	NA	S	NA	R
Pangolin	Cp 044	2022-03-02	S00°31.164', E010°14.073', 291ft	Koungoulé	alive	1000 g	x	female	Phataginus tricuspis	348112	2022-03-30	Abstrich-oberflächlich	Mund	2022-04-30	Flavobacterium species	Flavobacterium		NA	NA	NA	NA	NA	NA	NA	NA	NA	NA	NA	NA	NA	NA	NA	NA	NA	NA	NA	NA	NA	NA	NA	NA	NA	NA	NA
Pangolin	Cp 044	2022-03-02	S00°31.164', E010°14.073', 291ft	Koungoulé	alive	1000 g	x	female	Phataginus tricuspis	348112	2022-03-30	Abstrich-oberflächlich	Mund	2022-04-30	Pseudomonas aeruginosa	Pseudomonas		NA	NA	S	I	I	NA	S	NA	NA	I	NA	I	NA	S	NA	NA	NA	NA	NA	NA	NA	I	NA	S	I	S	NA
Pangolin	Cp 044	2022-03-02	S00°31.164', E010°14.073', 291ft	Koungoulé	alive	1000 g	x	female	Phataginus tricuspis	348112	2022-03-30	Abstrich-oberflächlich	Mund	2022-04-30	Pseudomonas spp	Pseudomonas		NA	NA	S	R	I	NA	S	NA	NA	I	NA	I	NA	S	NA	NA	NA	NA	NA	NA	NA	I	NA	S	I	S	NA
Pangolin	Cp 044	2022-03-02	S00°31.164', E010°14.073', 291ft	Koungoulé	alive	1000 g	x	female	Phataginus tricuspis	348112	2022-03-30	Abstrich-oberflächlich	Mund	2022-04-30	Pseudomonas mendocina	Pseudomonas		NA	NA	S	I	I	NA	S	NA	NA	I	NA	I	NA	S	NA	NA	NA	NA	NA	NA	NA	I	NA	S	I	S	NA
Pangolin	Cp 046	2022-03-08	S00°53.995', E010°26.221'	x	dead	1500 g	80 cm	female	Phataginus tricuspis	A-001716	2022-03-30	Abstrich-oberflächlich	Mund	2022-06-07	Achromobacter species	Achromobacter		NA	NA	NA	NA	NA	NA	NA	NA	NA	NA	NA	NA	NA	S	NA	NA	NA	NA	NA	NA	NA	NA	NA	NA	S	NA	NA	zusammen mit CP045 aufbewahrt
Pangolin	Cp 046	2022-03-08	S00°53.995', E010°26.221'	x	dead	1500 g	80 cm	female	Phataginus tricuspis	A-001716	2022-03-30	Abstrich-oberflächlich	Mund	2022-06-07	Stenotrophomonas maltophilia	Stenotrophomonas		NA	NA	NA	NA	NA	NA	NA	NA	NA	NA	NA	NA	S	NA	S	NA	NA	NA	NA	I	NA	NA	NA	NA	NA	NA	NA	tested as S. maltophilia (Levo und Minocyclin breakpoints: CLSI); zusammen mit CP045 aufbewahrt
Pangolin	Cp 046	2022-03-08	S00°53.995', E010°26.221'	x	dead	1500 g	80 cm	female	Phataginus tricuspis	A-001716	2022-03-30	Abstrich-oberflächlich	Mund	2022-06-07	Bordetella bronchiseptica	Bordetella		NA	NA	NA	NA	NA	NA	NA	NA	NA	NA	NA	NA	NA	NA	NA	NA	NA	NA	NA	NA	NA	NA	NA	NA	NA	NA	NA	zusammen mit CP045 aufbewahrt
Pangolin	Cp 046	2022-03-08	S00°53.995', E010°26.221'	x	dead	1500 g	80 cm	female	Phataginus tricuspis	A-001716	2022-03-30	Abstrich-oberflächlich	Mund	2022-06-07	Pseudomonas putida	Pseudomonas		NA	NA	S	I	I	NA	S	NA	NA	I	NA	I	NA	I	NA	NA	NA	NA	NA	NA	NA	I	NA	S	R	S	NA	zusammen mit CP045 aufbewahrt
Pangolin	Cp045	2022-03-08	S00°53.995', E010°26.221'	x	dead	2000 g	82,5 cm	male	Phataginus tricuspis	A-001715	2022-03-30	Abstrich-oberflächlich	Mund	2022-05-05	Pseudomonas putida	Pseudomonas		NA	NA	S	I	I	NA	S	NA	NA	I	NA	I	NA	I	NA	NA	NA	NA	NA	NA	NA	I	NA	S	I	S	NA
Pangolin	Cp045	2022-03-08	S00°53.995', E010°26.221'	x	dead	2000 g	82,5 cm	male	Phataginus tricuspis	A-001715	2022-03-30	Abstrich-oberflächlich	Mund	2022-05-05	Pseudomonas spp	Pseudomonas		NA	NA	S	R	I	NA	S	NA	NA	I	NA	I	NA	S	NA	NA	NA	NA	NA	NA	NA	I	NA	S	I	S	NA
Pangolin	Cp045	2022-03-08	S00°53.995', E010°26.221'	x	dead	2000 g	82,5 cm	male	Phataginus tricuspis	A-001715	2022-03-30	Abstrich-oberflächlich	Mund	2022-05-05	Alcaligenes faecalis ssp faecalis	Alcaligenes		NA	NA	NA	R	R	NA	NA	NA	NA	R	NA	S	NA	S	NA	NA	NA	NA	NA	NA	R	S	NA	NA	R	R	NA
Pangolin	Cp045	2022-03-08	S00°53.995', E010°26.221'	x	dead	2000 g	82,5 cm	male	Phataginus tricuspis	A-001715	2022-03-30	Abstrich-oberflächlich	Mund	2022-05-05	Bordetella bronchiseptica	Bordetella		NA	NA	NA	NA	NA	NA	NA	NA	NA	NA	NA	NA	NA	NA	NA	NA	NA	NA	NA	NA	NA	NA	NA	NA	NA	NA	NA
Pangolin	Cp045	2022-03-08	S00°53.995', E010°26.221'	x	dead	2000 g	82,5 cm	male	Phataginus tricuspis	A-001715	2022-03-30	Abstrich-oberflächlich	Mund	2022-05-05	Stenotrophomonas maltophilia	Stenotrophomonas		NA	NA	NA	NA	NA	NA	NA	NA	NA	NA	NA	NA	S	NA	S	NA	NA	NA	NA	I	NA	NA	NA	NA	NA	NA	NA	tested as S. maltophilia (Levo und Minocyclin breakpoints: CLSI)
Pangolin	Cp045	2022-03-08	S00°53.995', E010°26.221'	x	dead	2000 g	82,5 cm	male	Phataginus tricuspis	A-001715	2022-03-30	Abstrich-oberflächlich	Mund	2022-05-05	Stenotrophomonas acidaminiphila	Stenotrophomonas		NA	NA	NA	NA	NA	NA	NA	NA	NA	NA	NA	NA	S	NA	S	NA	NA	NA	NA	I	NA	NA	NA	NA	NA	NA	NA	tested as S. maltophilia (Levo und Minocyclin breakpoints: CLSI)
Pangolin	Cp 047	2022-03-10	S00°31.164', E010°14.073', 291ft	Koungoulé	alive	2000 g	75 cm	female	Phataginus tricuspis	A-001693	2022-03-30	Abstrich-oberflächlich	Mund	2022-06-07	Alcaligenes faecalis ssp faecalis	Alcaligenes		NA	NA	NA	R	R	NA	NA	NA	NA	S	NA	S	NA	S	NA	NA	NA	NA	NA	NA	S	S	NA	NA	S	S	NA
Pangolin	Cp 047	2022-03-10	S00°31.164', E010°14.073', 291ft	Koungoulé	alive	2000 g	75 cm	female	Phataginus tricuspis	A-001693	2022-03-30	Abstrich-oberflächlich	Mund	2022-06-07	Escherichia coli	Escherichia	2MRGN Escherichia coli	R	R	NA	NA	S	R	NA	NA	S	NA	S	S	NA	S	NA	S	NA	R	R	S	R	R	S	NA	S	NA	R
Pangolin	Cp 047	2022-03-10	S00°31.164', E010°14.073', 291ft	Koungoulé	alive	2000 g	75 cm	female	Phataginus tricuspis	A-001693	2022-03-30	Abstrich-oberflächlich	Mund	2022-06-07	Stenotrophomonas maltophilia	Stenotrophomonas		NA	NA	NA	NA	NA	NA	NA	NA	NA	NA	NA	NA	S	NA	S	NA	NA	NA	NA	I	NA	NA	NA	NA	NA	NA	NA	tested as S. maltophilia (Levo und Minocyclin breakpoints: CLSI)
Pangolin	Cp 047	2022-03-10	S00°31.164', E010°14.073', 291ft	Koungoulé	alive	2000 g	75 cm	female	Phataginus tricuspis	A-001693	2022-03-30	Abstrich-oberflächlich	Mund	2022-06-07	Stenotrophomonas acidaminiphila	Stenotrophomonas		NA	NA	NA	NA	NA	NA	NA	NA	NA	NA	NA	NA	S	NA	S	NA	NA	NA	NA	I	NA	NA	NA	NA	NA	NA	NA	tested as S. maltophilia (Levo und Minocyclin breakpoints: CLSI)
Pangolin	Cp 047	2022-03-10	S00°31.164', E010°14.073', 291ft	Koungoulé	alive	2000 g	75 cm	female	Phataginus tricuspis	A-001693	2022-03-30	Abstrich-oberflächlich	Mund	2022-06-07	Stenotrophomonas sp.	Stenotrophomonas		NA	NA	NA	NA	NA	NA	NA	NA	NA	NA	NA	NA	S	NA	S	NA	NA	NA	NA	I	NA	NA	NA	NA	NA	NA	NA	tested as S. maltophilia (Levo und Minocyclin breakpoints: CLSI)
Pangolin	Cp 047	2022-03-10	S00°31.164', E010°14.073', 291ft	Koungoulé	alive	2000 g	75 cm	female	Phataginus tricuspis	A-001693	2022-03-30	Abstrich-oberflächlich	Mund	2022-06-07	Pseudomonas putida	Pseudomonas		NA	NA	S	I	I	NA	S	NA	NA	I	NA	I	NA	S	NA	NA	NA	NA	NA	NA	NA	I	NA	S	I	S	NA
Pangolin	Cp 047	2022-03-10	S00°31.164', E010°14.073', 291ft	Koungoulé	alive	2000 g	75 cm	female	Phataginus tricuspis	A-001693	2022-03-30	Abstrich-oberflächlich	Mund	2022-06-07	Pseudomonas monteilii	Pseudomonas		NA	NA	S	R	I	NA	S	NA	NA	I	NA	I	NA	I	NA	NA	NA	NA	NA	NA	NA	I	NA	S	R	S	NA
Pangolin	Cp 047	2022-03-10	S00°31.164', E010°14.073', 291ft	Koungoulé	alive	2000 g	75 cm	female	Phataginus tricuspis	A-001693	2022-03-30	Abstrich-oberflächlich	Mund	2022-06-07	Pseudomonas spp	Pseudomonas		NA	NA	S	I	I	NA	S	NA	NA	NA	NA	I	NA	S	NA	NA	NA	NA	NA	NA	NA	I	NA	S	NA	NA	NA
Pangolin	Cp 048	2022-03-10	S00°31.164', E010°14.073', 291ft	Koungoulé	alive	1000 g	x	male	Phataginus tricuspis	A-001686	2022-03-30	Abstrich-oberflächlich	Mund	2022-04-30	Providencia stuartii	Providencia		R	R	NA	NA	S	S	NA	NA	S	NA	R	I	NA	S	NA	R	NA	NA	NA	S	S	S	NA	NA	S	NA	NA
Pangolin	Cp 048	2022-03-10	S00°31.164', E010°14.073', 291ft	Koungoulé	alive	1000 g	x	male	Phataginus tricuspis	A-001686	2022-03-30	Abstrich-oberflächlich	Mund	2022-04-30	Stenotrophomonas sp.	Stenotrophomonas		NA	NA	NA	NA	NA	NA	NA	NA	NA	NA	NA	NA	S	NA	S	NA	NA	NA	NA	I	NA	NA	NA	NA	NA	NA	NA	tested as S. maltophilia (Levo und Minocyclin breakpoints: CLSI)
Pangolin	Cp 048	2022-03-10	S00°31.164', E010°14.073', 291ft	Koungoulé	alive	1000 g	x	male	Phataginus tricuspis	A-001686	2022-03-30	Abstrich-oberflächlich	Mund	2022-04-30	Proteus hauseri	Proteus		R	R	NA	NA	S	S	NA	NA	S	NA	S	R	NA	S	NA	S	NA	NA	NA	S	S	S	NA	NA	S	NA	NA
Pangolin	Cp 048	2022-03-10	S00°31.164', E010°14.073', 291ft	Koungoulé	alive	1000 g	x	male	Phataginus tricuspis	A-001686	2022-03-30	Abstrich-oberflächlich	Mund	2022-04-30	Achromobacter species	Achromobacter		NA	NA	NA	NA	NA	NA	NA	NA	NA	NA	NA	NA	NA	S	NA	NA	NA	NA	NA	NA	NA	NA	NA	NA	S	NA	NA
Pangolin	Cp 048	2022-03-10	S00°31.164', E010°14.073', 291ft	Koungoulé	alive	1000 g	x	male	Phataginus tricuspis	A-001686	2022-03-30	Abstrich-oberflächlich	Mund	2022-04-30	Stenotrophomonas maltophilia	Stenotrophomonas		NA	NA	NA	NA	NA	NA	NA	NA	NA	NA	NA	NA	S	NA	S	NA	NA	NA	NA	I	NA	NA	NA	NA	NA	NA	NA	tested as S. maltophilia (Levo und Minocyclin breakpoints: CLSI)
Pangolin	Cp 048	2022-03-10	S00°31.164', E010°14.073', 291ft	Koungoulé	alive	1000 g	x	male	Phataginus tricuspis	A-001686	2022-03-30	Abstrich-oberflächlich	Mund	2022-04-30	Pseudomonas putida	Pseudomonas		NA	NA	S	R	I	NA	S	NA	NA	I	NA	I	NA	S	NA	NA	NA	NA	NA	NA	NA	I	NA	S	R	S	NA
Pangolin	Cp 048	2022-03-10	S00°31.164', E010°14.073', 291ft	Koungoulé	alive	1000 g	x	male	Phataginus tricuspis	A-001686	2022-03-30	Abstrich-oberflächlich	Mund	2022-04-30	Pseudomonas mendocina	Pseudomonas		NA	NA	S	I	I	NA	S	NA	NA	I	NA	I	NA	S	NA	NA	NA	NA	NA	NA	NA	I	NA	S	I	S	NA
Pangolin	Cp 049	2022-03-11	S00°46.742', E010°21.903'	x	dead	1000 g	75 cm	male	Phataginus tricuspis	A-001702	2022-03-31	Abstrich-oberflächlich	Mund	2022-04-30	Stenotrophomonas acidaminiphila	Stenotrophomonas		NA	NA	NA	NA	NA	NA	NA	NA	NA	NA	NA	NA	S	NA	S	NA	NA	NA	NA	I	NA	NA	NA	NA	NA	NA	NA	tested as S. maltophilia (Levo und Minocyclin breakpoints: CLSI)
Pangolin	Cp 049	2022-03-11	S00°46.742', E010°21.903'	x	dead	1000 g	75 cm	male	Phataginus tricuspis	A-001702	2022-03-31	Abstrich-oberflächlich	Mund	2022-04-30	Pseudomonas monteilii	Pseudomonas		NA	NA	S	R	I	NA	S	NA	NA	I	NA	I	NA	I	NA	NA	NA	NA	NA	NA	NA	I	NA	S	R	S	NA
Pangolin	Cp 049	2022-03-11	S00°46.742', E010°21.903'	x	dead	1000 g	75 cm	male	Phataginus tricuspis	A-001702	2022-03-31	Abstrich-oberflächlich	Mund	2022-04-30	Pseudomonas putida	Pseudomonas		NA	NA	S	R	I	NA	S	NA	NA	I	NA	I	NA	S	NA	NA	NA	NA	NA	NA	NA	I	NA	S	I	S	NA
Pangolin	Cp 049	2022-03-11	S00°46.742', E010°21.903'	x	dead	1000 g	75 cm	male	Phataginus tricuspis	A-001702	2022-03-31	Abstrich-oberflächlich	Mund	2022-04-30	Pseudomonas mendocina	Pseudomonas		NA	NA	S	I	I	NA	S	NA	NA	I	NA	I	NA	S	NA	NA	NA	NA	NA	NA	NA	I	NA	S	I	S	NA
Pangolin	Cp 050	2022-03-11	S00°51.190', E010°22.935'	x	alive	2000 g	82,5 cm	female	Phataginus tricuspis	A-001703	2022-03-31	Abstrich-oberflächlich	Mund	2022-04-30	Stenotrophomonas maltophilia	Stenotrophomonas		NA	NA	NA	NA	NA	NA	NA	NA	NA	NA	NA	NA	S	NA	S	NA	NA	NA	NA	I	NA	NA	NA	NA	NA	NA	NA	tested as S. maltophilia (Levo und Minocyclin breakpoints: CLSI)
Pangolin	Cp 050	2022-03-11	S00°51.190', E010°22.935'	x	alive	2000 g	82,5 cm	female	Phataginus tricuspis	A-001703	2022-03-31	Abstrich-oberflächlich	Mund	2022-04-30	Pseudomonas putida	Pseudomonas		NA	NA	S	I	I	NA	S	NA	NA	I	NA	I	NA	I	NA	NA	NA	NA	NA	NA	NA	I	NA	S	I	S	NA
Pangolin	Cp 051	2022-03-11	S00°31.164', E010°14.073', 291ft	Koungoulé	alive	x	77 cm	male	Phataginus tricuspis	A-001692	2022-03-30	Abstrich-oberflächlich	Mund	2022-05-02	Chryseobacterium arthrosphaerae	Chryseobacterium		NA	NA	NA	NA	NA	NA	NA	NA	NA	NA	NA	NA	NA	NA	NA	NA	NA	NA	NA	NA	NA	NA	NA	NA	NA	NA	NA
Pangolin	Cp 051	2022-03-11	S00°31.164', E010°14.073', 291ft	Koungoulé	alive	x	77 cm	male	Phataginus tricuspis	A-001692	2022-03-30	Abstrich-oberflächlich	Mund	2022-05-02	Stenotrophomonas maltophilia	Stenotrophomonas		NA	NA	NA	NA	NA	NA	NA	NA	NA	NA	NA	NA	S	NA	S	NA	NA	NA	NA	I	NA	NA	NA	NA	NA	NA	NA	tested as S. maltophilia (Levo und Minocyclin breakpoints: CLSI)
Pangolin	Cp 051	2022-03-11	S00°31.164', E010°14.073', 291ft	Koungoulé	alive	x	77 cm	male	Phataginus tricuspis	A-001692	2022-03-30	Abstrich-oberflächlich	Mund	2022-05-02	Stenotrophomonas sp.	Stenotrophomonas		NA	NA	NA	NA	NA	NA	NA	NA	NA	NA	NA	NA	S	NA	S	NA	NA	NA	NA	I	NA	NA	NA	NA	NA	NA	NA	tested as S. maltophilia (Levo und Minocyclin breakpoints: CLSI)
Pangolin	Cp 051	2022-03-11	S00°31.164', E010°14.073', 291ft	Koungoulé	alive	x	77 cm	male	Phataginus tricuspis	A-001692	2022-03-30	Abstrich-oberflächlich	Mund	2022-05-02	Pseudomonas aeruginosa	Pseudomonas		NA	NA	S	I	I	NA	S	NA	NA	I	NA	I	NA	S	NA	NA	NA	NA	NA	NA	NA	I	NA	S	I	S	NA
Pangolin	Cp 051	2022-03-11	S00°31.164', E010°14.073', 291ft	Koungoulé	alive	x	77 cm	male	Phataginus tricuspis	A-001692	2022-03-30	Abstrich-oberflächlich	Mund	2022-05-02	Pseudomonas putida	Pseudomonas		NA	NA	S	I	I	NA	S	NA	NA	I	NA	I	NA	S	NA	NA	NA	NA	NA	NA	NA	I	NA	S	I	S	NA
Pangolin	Cp 052	2022-03-11	S00°31.164', E010°14.073', 291ft	Koungoulé	alive	x	52,5 cm	female	Phataginus tricuspis	A-001691	2022-03-30	Abstrich-oberflächlich	Mund	2022-05-02	Stenotrophomonas maltophilia	Stenotrophomonas		NA	NA	NA	NA	NA	NA	NA	NA	NA	NA	NA	NA	S	NA	S	NA	NA	NA	NA	I	NA	NA	NA	NA	NA	NA	NA	tested as S. maltophilia (Levo und Minocyclin breakpoints: CLSI)
Pangolin	Cp 052	2022-03-11	S00°31.164', E010°14.073', 291ft	Koungoulé	alive	x	52,5 cm	female	Phataginus tricuspis	A-001691	2022-03-30	Abstrich-oberflächlich	Mund	2022-05-02	Pseudomonas putida	Pseudomonas		NA	NA	S	R	I	NA	S	NA	NA	I	NA	I	NA	I	NA	NA	NA	NA	NA	NA	NA	I	NA	S	R	S	NA
Pangolin	Cp 052	2022-03-11	S00°31.164', E010°14.073', 291ft	Koungoulé	alive	x	52,5 cm	female	Phataginus tricuspis	A-001691	2022-03-30	Abstrich-oberflächlich	Mund	2022-05-02	Pseudomonas aeruginosa	Pseudomonas		NA	NA	S	I	I	NA	S	NA	NA	I	NA	I	NA	S	NA	NA	NA	NA	NA	NA	NA	I	NA	S	I	S	NA
Pangolin	Cp 053	2022-03-22	S00°31.164', E010°14.073', 291ft	Koungoulé	dead	2500 g	90 cm	female	Phataginus tricuspis	A-001718	2022-03-30	Abstrich-oberflächlich	Mund	2022-05-05	Providencia rettgeri	Providencia		R	R	NA	NA	S	S	NA	NA	S	NA	S	I	NA	S	NA	R	NA	NA	NA	S	S	S	NA	NA	S	NA	NA
Pangolin	Cp 053	2022-03-22	S00°31.164', E010°14.073', 291ft	Koungoulé	dead	2500 g	90 cm	female	Phataginus tricuspis	A-001718	2022-03-30	Abstrich-oberflächlich	Mund	2022-05-05	Stenotrophomonas maltophilia	Stenotrophomonas		NA	NA	NA	NA	NA	NA	NA	NA	NA	NA	NA	NA	S	NA	S	NA	NA	NA	NA	I	NA	NA	NA	NA	NA	NA	NA	tested as S. maltophilia (Levo und Minocyclin breakpoints: CLSI)
Pangolin	Cp 053	2022-03-22	S00°31.164', E010°14.073', 291ft	Koungoulé	dead	2500 g	90 cm	female	Phataginus tricuspis	A-001718	2022-03-30	Abstrich-oberflächlich	Mund	2022-05-05	Klebsiella pneumoniae	Klebsiella		R	R	NA	NA	S	R	NA	NA	S	NA	R	S	NA	S	NA	S	NA	R	R	R	R	R	NA	NA	R	NA	R
Pangolin	Cp 053	2022-03-22	S00°31.164', E010°14.073', 291ft	Koungoulé	dead	2500 g	90 cm	female	Phataginus tricuspis	A-001718	2022-03-30	Abstrich-oberflächlich	Mund	2022-05-05	Pseudomonas putida	Pseudomonas		NA	NA	S	I	I	NA	S	NA	NA	I	NA	I	NA	I	NA	NA	NA	NA	NA	NA	NA	I	NA	S	I	S	NA
Pangolin	Cp 054	2022-03-23	S00°31.164', E010°14.073', 291ft	Koungoulé	dead	1000 g	70 cm	male	Phataginus tricuspis	A-001769	2022-05-10	Abstrich-oberflächlich	Mund	2022-06-07	Chryseobacterium indologenes	Chryseobacterium		NA	NA	NA	NA	NA	NA	NA	NA	NA	NA	NA	NA	NA	NA	NA	NA	NA	NA	NA	NA	NA	NA	NA	NA	NA	NA	NA
Pangolin	Cp 054	2022-03-23	S00°31.164', E010°14.073', 291ft	Koungoulé	dead	1000 g	70 cm	male	Phataginus tricuspis	A-001769	2022-05-10	Abstrich-oberflächlich	Mund	2022-06-07	Ochrobactrum sp.	Ochrobactrum		NA	NA	NA	NA	NA	NA	NA	NA	NA	NA	NA	NA	NA	NA	NA	NA	NA	NA	NA	NA	NA	NA	NA	NA	NA	NA	NA
Pangolin	Cp 054	2022-03-23	S00°31.164', E010°14.073', 291ft	Koungoulé	dead	1000 g	70 cm	male	Phataginus tricuspis	A-001769	2022-05-10	Abstrich-oberflächlich	Mund	2022-06-07	Achromobacter xylosoxidans sp xylosoxidans	Achromobacter		NA	NA	NA	NA	NA	NA	NA	NA	NA	NA	NA	NA	NA	S	NA	NA	NA	NA	NA	NA	NA	NA	NA	NA	S	NA	NA
Pangolin	Cp 054	2022-03-23	S00°31.164', E010°14.073', 291ft	Koungoulé	dead	1000 g	70 cm	male	Phataginus tricuspis	A-001769	2022-05-10	Abstrich-oberflächlich	Mund	2022-06-07	Stenotrophomonas maltophilia	Stenotrophomonas		NA	NA	NA	NA	NA	NA	NA	NA	NA	NA	NA	NA	S	NA	S	NA	NA	NA	NA	I	NA	NA	NA	NA	NA	NA	NA	tested as S. maltophilia (Levo und Minocyclin breakpoints: CLSI)
Pangolin	Cp 054	2022-03-23	S00°31.164', E010°14.073', 291ft	Koungoulé	dead	1000 g	70 cm	male	Phataginus tricuspis	A-001769	2022-05-10	Abstrich-oberflächlich	Mund	2022-06-07	Pseudomonas putida	Pseudomonas		NA	NA	S	I	I	NA	S	NA	NA	I	NA	I	NA	S	NA	NA	NA	NA	NA	NA	NA	I	NA	S	I	S	NA
Pangolin	Cp 054	2022-03-23	S00°31.164', E010°14.073', 291ft	Koungoulé	dead	1000 g	70 cm	male	Phataginus tricuspis	A-001769	2022-05-10	Abstrich-oberflächlich	Mund	2022-06-07	Pseudomonas aeruginosa	Pseudomonas		NA	NA	S	I	I	NA	S	NA	NA	I	NA	I	NA	S	NA	NA	NA	NA	NA	NA	NA	I	NA	S	I	S	NA
Pangolin	Cp 055	2022-03-23	x	Route Fougamou	alive	x	82,5 cm	female	Phataginus tricuspis	A-001792	2022-05-10	Abstrich-oberflächlich	Mund	2022-08-08	Stenotrophomonas acidaminiphila	Stenotrophomonas		NA	NA	NA	NA	NA	NA	NA	NA	NA	NA	NA	NA	S	NA	S	NA	NA	NA	NA	I	NA	NA	NA	NA	NA	NA	NA	tested as S. maltophilia (Levo und Minocyclin breakpoints: CLSI)
Pangolin	Cp 055	2022-03-23	x	Route Fougamou	alive	x	82,5 cm	female	Phataginus tricuspis	A-001792	2022-05-10	Abstrich-oberflächlich	Mund	2022-08-08	Stenotrophomonas sp.	Stenotrophomonas		NA	NA	NA	NA	NA	NA	NA	NA	NA	NA	NA	NA	S	NA	S	NA	NA	NA	NA	I	NA	NA	NA	NA	NA	NA	NA	tested as S. maltophilia (Levo und Minocyclin breakpoints: CLSI)
Pangolin	Cp 055	2022-03-23	x	Route Fougamou	alive	x	82,5 cm	female	Phataginus tricuspis	A-001792	2022-05-10	Abstrich-oberflächlich	Mund	2022-08-08	Stenotrophomonas maltophilia	Stenotrophomonas		NA	NA	NA	NA	NA	NA	NA	NA	NA	NA	NA	NA	S	NA	S	NA	NA	NA	NA	I	NA	NA	NA	NA	NA	NA	NA	tested as S. maltophilia (Levo und Minocyclin breakpoints: CLSI)
Pangolin	Cp 055	2022-03-23	x	Route Fougamou	alive	x	82,5 cm	female	Phataginus tricuspis	A-001792	2022-05-10	Abstrich-oberflächlich	Mund	2022-08-08	Bordetella petrii	Bordetella		NA	NA	NA	NA	NA	NA	NA	NA	NA	NA	NA	NA	NA	NA	NA	NA	NA	NA	NA	NA	NA	NA	NA	NA	NA	NA	NA
Pangolin	Cp 055	2022-03-23	x	Route Fougamou	alive	x	82,5 cm	female	Phataginus tricuspis	A-001792	2022-05-10	Abstrich-oberflächlich	Mund	2022-08-08	Pseudomonas putida	Pseudomonas		NA	NA	S	R	I	NA	S	NA	NA	I	NA	I	NA	I	NA	NA	NA	NA	NA	NA	NA	I	NA	S	I	S	NA
Pangolin	Cp 055	2022-03-23	x	Route Fougamou	alive	x	82,5 cm	female	Phataginus tricuspis	A-001792	2022-05-10	Abstrich-oberflächlich	Mund	2022-08-08	Pseudomonas aeruginosa	Pseudomonas		NA	NA	S	I	I	NA	S	NA	NA	I	NA	I	NA	S	NA	NA	NA	NA	NA	NA	NA	I	NA	S	I	S	NA
Pangolin	Cp 056	2022-03-23	x	Route Fougamou	alive	500 g	52 cm	male	Phataginus tricuspis	A-001790	2022-05-10	Abstrich-oberflächlich	Mund	2022-08-08	Stenotrophomonas maltophilia	Stenotrophomonas		NA	NA	NA	NA	NA	NA	NA	NA	NA	NA	NA	NA	S	NA	S	NA	NA	NA	NA	I	NA	NA	NA	NA	NA	NA	NA	tested as S. maltophilia (Levo und Minocyclin breakpoints: CLSI)
Pangolin	Cp 056	2022-03-23	x	Route Fougamou	alive	500 g	52 cm	male	Phataginus tricuspis	A-001790	2022-05-10	Abstrich-oberflächlich	Mund	2022-08-08	Sphingobacterium sp.	Sphingobacterium		NA	NA	NA	NA	NA	NA	NA	NA	NA	NA	NA	NA	NA	NA	NA	NA	NA	NA	NA	NA	NA	NA	NA	NA	NA	NA	NA
Pangolin	Cp 056	2022-03-23	x	Route Fougamou	alive	500 g	52 cm	male	Phataginus tricuspis	A-001790	2022-05-10	Abstrich-oberflächlich	Mund	2022-08-08	Achromobacter denitrificans	Achromobacter		NA	NA	NA	NA	NA	NA	NA	NA	NA	NA	NA	NA	NA	S	NA	NA	NA	NA	NA	NA	NA	NA	NA	NA	S	NA	NA
Pangolin	Cp 056	2022-03-23	x	Route Fougamou	alive	500 g	52 cm	male	Phataginus tricuspis	A-001790	2022-05-10	Abstrich-oberflächlich	Mund	2022-08-08	Pseudomonas putida	Pseudomonas		NA	NA	S	I	I	NA	S	NA	NA	I	NA	I	NA	I	NA	NA	NA	NA	NA	NA	NA	I	NA	S	I	S	NA	very young
Pangolin	Cp 056	2022-03-23	x	Route Fougamou	alive	500 g	52 cm	male	Phataginus tricuspis	A-001790	2022-05-10	Abstrich-oberflächlich	Mund	2022-08-08	Pseudomonas citronellosis	Pseudomonas		NA	NA	S	R	I	NA	S	NA	NA	I	NA	I	NA	S	NA	NA	NA	NA	NA	NA	NA	I	NA	S	I	S	NA
Pangolin	Cp 056	2022-03-23	x	Route Fougamou	alive	500 g	52 cm	male	Phataginus tricuspis	A-001790	2022-05-10	Abstrich-oberflächlich	Mund	2022-08-08	Pseudomonas nitroreducens	Pseudomonas		NA	NA	S	R	I	NA	S	NA	NA	I	NA	I	NA	S	NA	NA	NA	NA	NA	NA	NA	I	NA	S	I	S	NA
Pangolin	Cp 057	2022-03-24	S00°40.702', E010°13.635'	x	dead	x	82 cm	female	Phataginus tricuspis	A-001793	2022-05-10	Abstrich-oberflächlich	Mund	2022-08-08	Stenotrophomonas maltophilia	Stenotrophomonas		NA	NA	NA	NA	NA	NA	NA	NA	NA	NA	NA	NA	S	NA	S	NA	NA	NA	NA	I	NA	NA	NA	NA	NA	NA	NA	tested as S. maltophilia (Levo und Minocyclin breakpoints: CLSI)
Pangolin	Cp 057	2022-03-24	S00°40.702', E010°13.635'	x	dead	x	82 cm	female	Phataginus tricuspis	A-001793	2022-05-10	Abstrich-oberflächlich	Mund	2022-08-08	Brevundimonas diminuta	Brevundimonsa		NA	NA	NA	NA	NA	NA	NA	NA	NA	NA	NA	NA	NA	NA	NA	NA	NA	NA	NA	NA	NA	NA	NA	NA	NA	NA	NA
Pangolin	Cp 057	2022-03-24	S00°40.702', E010°13.635'	x	dead	x	82 cm	female	Phataginus tricuspis	A-001793	2022-05-10	Abstrich-oberflächlich	Mund	2022-08-08	Pseudomonas putida	Pseudomonas		NA	NA	S	R	I	NA	S	NA	NA	I	NA	I	NA	S	NA	NA	NA	NA	NA	NA	NA	I	NA	S	I	S	NA
Pangolin	Cp 058	2022-03-24	S00°31.164', E010°14.073', 291ft	Koungoulé	dead	24000 g	142 cm	female	Smutsia gigantea	348546	2022-05-10	Abstrich-oberflächlich	Mund	2022-08-08	Alcaligenes faecalis ssp faecalis	Alcaligenes		NA	NA	NA	R	R	NA	NA	NA	NA	I	NA	S	NA	S	NA	NA	NA	NA	NA	NA	S	S	NA	NA	S	S	NA
Pangolin	Cp 058	2022-03-24	S00°31.164', E010°14.073', 291ft	Koungoulé	dead	24000 g	142 cm	female	Smutsia gigantea	348546	2022-05-10	Abstrich-oberflächlich	Mund	2022-08-08	Stenotrophomonas acidaminiphila	Stenotrophomonas		NA	NA	NA	NA	NA	NA	NA	NA	NA	NA	NA	NA	S	NA	S	NA	NA	NA	NA	I	NA	NA	NA	NA	NA	NA	NA	tested as S. maltophilia (Levo und Minocyclin breakpoints: CLSI)
Pangolin	Cp 058	2022-03-24	S00°31.164', E010°14.073', 291ft	Koungoulé	dead	24000 g	142 cm	female	Smutsia gigantea	348546	2022-05-10	Abstrich-oberflächlich	Mund	2022-08-08	Achromobacter insolitus	Achromobacter		NA	NA	NA	NA	NA	NA	NA	NA	NA	NA	NA	NA	NA	S	NA	NA	NA	NA	NA	NA	NA	NA	NA	NA	S	NA	NA
Pangolin	Cp 058	2022-03-24	S00°31.164', E010°14.073', 291ft	Koungoulé	dead	24000 g	142 cm	female	Smutsia gigantea	348546	2022-05-10	Abstrich-oberflächlich	Mund	2022-08-08	Achromobacter xylosoxidans sp xylosoxidans	Achromobacter		NA	NA	NA	NA	NA	NA	NA	NA	NA	NA	NA	NA	NA	S	NA	NA	NA	NA	NA	NA	NA	NA	NA	NA	S	NA	NA
Pangolin	Cp 058	2022-03-24	S00°31.164', E010°14.073', 291ft	Koungoulé	dead	24000 g	142 cm	female	Smutsia gigantea	348546	2022-05-10	Abstrich-oberflächlich	Mund	2022-08-08	Pseudomonas mendocina	Pseudomonas		NA	NA	S	I	I	NA	S	NA	NA	I	NA	I	NA	S	NA	NA	NA	NA	NA	NA	NA	I	NA	S	I	S	NA
Pangolin	Cp 058	2022-03-24	S00°31.164', E010°14.073', 291ft	Koungoulé	dead	24000 g	142 cm	female	Smutsia gigantea	348546	2022-05-10	Abstrich-oberflächlich	Mund	2022-08-08	Pseudomonas putida	Pseudomonas		NA	NA	S	I	I	NA	S	NA	NA	I	NA	I	NA	I	NA	NA	NA	NA	NA	NA	NA	I	NA	S	I	S	NA
Pangolin	Cp 058	2022-03-24	S00°31.164', E010°14.073', 291ft	Koungoulé	dead	24000 g	142 cm	female	Smutsia gigantea	348546	2022-05-10	Abstrich-oberflächlich	Mund	2022-08-08	Pseudomonas otitidis	Pseudomonas		NA	NA	S	I	I	NA	S	NA	NA	I	NA	I	NA	S	NA	NA	NA	NA	NA	NA	NA	I	NA	S	I	S	NA
Pangolin	Cp 059	2022-03-25	S00°31.164', E010°14.073', 291ft	Koungoulé	dead	2000 g	90 cm	male	Phataginus tricuspis	A-001799	2022-05-10	Abstrich-oberflächlich	Mund	2022-08-08	Stenotrophomonas maltophilia	Stenotrophomonas		NA	NA	NA	NA	NA	NA	NA	NA	NA	NA	NA	NA	S	NA	S	NA	NA	NA	NA	I	NA	NA	NA	NA	NA	NA	NA	tested as S. maltophilia (Levo und Minocyclin breakpoints: CLSI)
Pangolin	Cp 059	2022-03-25	S00°31.164', E010°14.073', 291ft	Koungoulé	dead	2000 g	90 cm	male	Phataginus tricuspis	A-001799	2022-05-10	Abstrich-oberflächlich	Mund	2022-08-08	Brevundimonas diminuta	Brevundimonsa		NA	NA	NA	NA	NA	NA	NA	NA	NA	NA	NA	NA	NA	NA	NA	NA	NA	NA	NA	NA	NA	NA	NA	NA	NA	NA	NA
Pangolin	Cp 059	2022-03-25	S00°31.164', E010°14.073', 291ft	Koungoulé	dead	2000 g	90 cm	male	Phataginus tricuspis	A-001799	2022-05-10	Abstrich-oberflächlich	Mund	2022-08-08	Ochrobactrum sp.	Ochrobactrum		NA	NA	NA	NA	NA	NA	NA	NA	NA	NA	NA	NA	NA	NA	NA	NA	NA	NA	NA	NA	NA	NA	NA	NA	NA	NA	NA
Pangolin	Cp 059	2022-03-25	S00°31.164', E010°14.073', 291ft	Koungoulé	dead	2000 g	90 cm	male	Phataginus tricuspis	A-001799	2022-05-10	Abstrich-oberflächlich	Mund	2022-08-08	Alcaligenes faecalis ssp faecalis	Alcaligenes		NA	NA	NA	R	R	NA	NA	NA	NA	S	NA	S	NA	S	NA	NA	NA	NA	NA	NA	S	S	NA	NA	S	S	NA
Pangolin	Cp 060	2022-03-25	S00°31.164', E010°14.073', 291ft	Koungoulé	dead	1500 g	82,5 cm	female	Phataginus tricuspis	A-001788	2022-05-10	Abstrich-oberflächlich	Mund	2022-08-08	Stenotrophomonas maltophilia	Stenotrophomonas		NA	NA	NA	NA	NA	NA	NA	NA	NA	NA	NA	NA	S	NA	S	NA	NA	NA	NA	I	NA	NA	NA	NA	NA	NA	NA	tested as S. maltophilia (Levo und Minocyclin breakpoints: CLSI)
Pangolin	Cp 060	2022-03-25	S00°31.164', E010°14.073', 291ft	Koungoulé	dead	1500 g	82,5 cm	female	Phataginus tricuspis	A-001788	2022-05-10	Abstrich-oberflächlich	Mund	2022-08-08	Pseudomonas putida	Pseudomonas		NA	NA	S	I	I	NA	S	NA	NA	I	NA	I	NA	I	NA	NA	NA	NA	NA	NA	NA	I	NA	S	I	S	NA
Pangolin	Cp 060	2022-03-25	S00°31.164', E010°14.073', 291ft	Koungoulé	dead	1500 g	82,5 cm	female	Phataginus tricuspis	A-001788	2022-05-10	Abstrich-oberflächlich	Mund	2022-08-08	Pseudomonas nitroreducens	Pseudomonas		NA	NA	S	R	I	NA	S	NA	NA	I	NA	I	NA	S	NA	NA	NA	NA	NA	NA	NA	I	NA	S	I	S	NA
Pangolin	Cp 060	2022-03-25	S00°31.164', E010°14.073', 291ft	Koungoulé	dead	1500 g	82,5 cm	female	Phataginus tricuspis	A-001788	2022-05-10	Abstrich-oberflächlich	Mund	2022-08-08	Pseudomonas mendocina	Pseudomonas		NA	NA	S	I	I	NA	S	NA	NA	I	NA	I	NA	S	NA	NA	NA	NA	NA	NA	NA	I	NA	S	I	S	NA
Pangolin	Cp 060	2022-03-25	S00°31.164', E010°14.073', 291ft	Koungoulé	dead	1500 g	82,5 cm	female	Phataginus tricuspis	A-001788	2022-05-10	Abstrich-oberflächlich	Mund	2022-08-08	Pseudomonas guariconensis	Pseudomonas		NA	NA	S	I	I	NA	S	NA	NA	I	NA	I	NA	S	NA	NA	NA	NA	NA	NA	NA	I	NA	S	R	S	NA
Pangolin	Cp 061	2022-03-25	S00°31.164', E010°14.073', 291ft	Koungoulé	alive	1500 g	x	female	Phataginus tricuspis	A-001770	2022-05-10	Abstrich-oberflächlich	Mund	2022-06-07	Stenotrophomonas maltophilia	Stenotrophomonas		NA	NA	NA	NA	NA	NA	NA	NA	NA	NA	NA	NA	S	NA	S	NA	NA	NA	NA	I	NA	NA	NA	NA	NA	NA	NA	tested as S. maltophilia (Levo und Minocyclin breakpoints: CLSI)
Pangolin	Cp 061	2022-03-25	S00°31.164', E010°14.073', 291ft	Koungoulé	alive	1500 g	x	female	Phataginus tricuspis	A-001770	2022-05-10	Abstrich-oberflächlich	Mund	2022-06-07	Stenotrophomonas acidaminiphila	Stenotrophomonas		NA	NA	NA	NA	NA	NA	NA	NA	NA	NA	NA	NA	S	NA	S	NA	NA	NA	NA	I	NA	NA	NA	NA	NA	NA	NA	tested as S. maltophilia (Levo und Minocyclin breakpoints: CLSI)
Pangolin	Cp 061	2022-03-25	S00°31.164', E010°14.073', 291ft	Koungoulé	alive	1500 g	x	female	Phataginus tricuspis	A-001770	2022-05-10	Abstrich-oberflächlich	Mund	2022-06-07	Pseudomonas putida	Pseudomonas		NA	NA	S	I	I	NA	S	NA	NA	I	NA	I	NA	I	NA	NA	NA	NA	NA	NA	NA	I	NA	S	I	S	NA
Pangolin	Cp 061	2022-03-25	S00°31.164', E010°14.073', 291ft	Koungoulé	alive	1500 g	x	female	Phataginus tricuspis	A-001770	2022-05-10	Abstrich-oberflächlich	Mund	2022-06-07	Pseudomonas otitidis	Pseudomonas		NA	NA	S	I	I	NA	S	NA	NA	I	NA	I	NA	I	NA	NA	NA	NA	NA	NA	NA	I	NA	S	I	S	NA
Pangolin	Cp 062	2022-03-25	x	Siat Kango	alive	2000 g	82,5 cm	male	Phataginus tricuspis	A-001771	2022-05-10	Abstrich-oberflächlich	Mund	2022-06-07	Sphingobacterium multivorum	Sphingobacterium		NA	NA	NA	NA	NA	NA	NA	NA	NA	NA	NA	NA	NA	NA	NA	NA	NA	NA	NA	NA	NA	NA	NA	NA	NA	NA	NA
Pangolin	Cp 062	2022-03-25	x	Siat Kango	alive	2000 g	82,5 cm	male	Phataginus tricuspis	A-001771	2022-05-10	Abstrich-oberflächlich	Mund	2022-06-07	Flavobacterium species	Flavobacterium		NA	NA	NA	NA	NA	NA	NA	NA	NA	NA	NA	NA	NA	NA	NA	NA	NA	NA	NA	NA	NA	NA	NA	NA	NA	NA	NA
Pangolin	Cp 062	2022-03-25	x	Siat Kango	alive	2000 g	82,5 cm	male	Phataginus tricuspis	A-001771	2022-05-10	Abstrich-oberflächlich	Mund	2022-06-07	Ochrobactrum sp.	Ochrobactrum		NA	NA	NA	NA	NA	NA	NA	NA	NA	NA	NA	NA	NA	NA	NA	NA	NA	NA	NA	NA	NA	NA	NA	NA	NA	NA	NA
Pangolin	Cp 062	2022-03-25	x	Siat Kango	alive	2000 g	82,5 cm	male	Phataginus tricuspis	A-001771	2022-05-10	Abstrich-oberflächlich	Mund	2022-06-07	Pandoraea sputorum	Pandoraea		NA	NA	NA	NA	NA	NA	NA	NA	NA	NA	NA	NA	NA	NA	NA	NA	NA	NA	NA	NA	NA	NA	NA	NA	NA	NA	NA
Pangolin	Cp 062	2022-03-25	x	Siat Kango	alive	2000 g	82,5 cm	male	Phataginus tricuspis	A-001771	2022-05-10	Abstrich-oberflächlich	Mund	2022-06-07	Providencia vermicola	Providencia		R	R	NA	NA	S	S	NA	NA	S	NA	S	R	NA	S	NA	R	NA	NA	NA	S	S	S	NA	NA	S	NA	NA
Pangolin	Cp 062	2022-03-25	x	Siat Kango	alive	2000 g	82,5 cm	male	Phataginus tricuspis	A-001771	2022-05-10	Abstrich-oberflächlich	Mund	2022-06-07	Alcaligenes faecalis ssp faecalis	Alcaligenes		NA	NA	NA	R	R	NA	NA	NA	NA	I	NA	S	NA	S	NA	NA	NA	NA	NA	NA	S	S	NA	NA	R	S	NA
Pangolin	Cp 062	2022-03-25	x	Siat Kango	alive	2000 g	82,5 cm	male	Phataginus tricuspis	A-001771	2022-05-10	Abstrich-oberflächlich	Mund	2022-06-07	Pseudomonas putida	Pseudomonas		NA	NA	S	I	I	NA	S	NA	NA	I	NA	R	NA	I	NA	NA	NA	NA	NA	NA	NA	I	NA	S	I	S	NA
Pangolin	Cp 062	2022-03-25	x	Siat Kango	alive	2000 g	82,5 cm	male	Phataginus tricuspis	A-001771	2022-05-10	Abstrich-oberflächlich	Mund	2022-06-07	Pseudomonas monteilii	Pseudomonas		NA	NA	S	R	I	NA	S	NA	NA	I	NA	I	NA	I	NA	NA	NA	NA	NA	NA	NA	I	NA	S	R	S	NA
Pangolin	Cp 063	2022-03-25	S00°42.674', E010°17.842'	Ikembélé	alive	1500 g	75 cm	female	Phataginus tricuspis	A-001791	2022-05-10	Abstrich-oberflächlich	Mund	2022-08-08	Stenotrophomonas maltophilia	Stenotrophomonas		NA	NA	NA	NA	NA	NA	NA	NA	NA	NA	NA	NA	S	NA	S	NA	NA	NA	NA	I	NA	NA	NA	NA	NA	NA	NA	tested as S. maltophilia (Levo und Minocyclin breakpoints: CLSI)
Pangolin	Cp 063	2022-03-25	S00°42.674', E010°17.842'	Ikembélé	alive	1500 g	75 cm	female	Phataginus tricuspis	A-001791	2022-05-10	Abstrich-oberflächlich	Mund	2022-08-08	Ochrobactrum sp.	Ochrobactrum		NA	NA	NA	NA	NA	NA	NA	NA	NA	NA	NA	NA	NA	NA	NA	NA	NA	NA	NA	NA	NA	NA	NA	NA	NA	NA	NA
Pangolin	Cp 063	2022-03-25	S00°42.674', E010°17.842'	Ikembélé	alive	1500 g	75 cm	female	Phataginus tricuspis	A-001791	2022-05-10	Abstrich-oberflächlich	Mund	2022-08-08	Raoultella ornithinolytica	Raoultella		R	R	NA	NA	S	S	NA	NA	S	NA	S	S	NA	S	NA	S	NA	I	S	S	S	S	NA	NA	S	NA	NA
Pangolin	Cp 063	2022-03-25	S00°42.674', E010°17.842'	Ikembélé	alive	1500 g	75 cm	female	Phataginus tricuspis	A-001791	2022-05-10	Abstrich-oberflächlich	Mund	2022-08-08	Providencia rettgeri	Providencia		R	R	NA	NA	S	S	NA	NA	S	NA	S	I	NA	S	NA	R	NA	NA	NA	S	R	R	NA	NA	S	NA	NA
Pangolin	Cp 064	2022-03-28	x	Route Libreville	alive	2500 g	x	male	Phataginus tricuspis	A-001800	2022-05-10	Abstrich-oberflächlich	Mund	2022-08-10	Sphingobacterium multivorum	Sphingobacterium		NA	NA	NA	NA	NA	NA	NA	NA	NA	NA	NA	NA	NA	NA	NA	NA	NA	NA	NA	NA	NA	NA	NA	NA	NA	NA	NA
Pangolin	Cp 064	2022-03-28	x	Route Libreville	alive	2500 g	x	male	Phataginus tricuspis	A-001800	2022-05-10	Abstrich-oberflächlich	Mund	2022-08-10	Stenotrophomonas sp.	Stenotrophomonas		NA	NA	NA	NA	NA	NA	NA	NA	NA	NA	NA	NA	S	NA	S	NA	NA	NA	NA	I	NA	NA	NA	NA	NA	NA	NA	tested as S. maltophilia (Levo und Minocyclin breakpoints: CLSI)
Pangolin	Cp 064	2022-03-28	x	Route Libreville	alive	2500 g	x	male	Phataginus tricuspis	A-001800	2022-05-10	Abstrich-oberflächlich	Mund	2022-08-10	Acidovorax sp.	Acidovorax		NA	NA	NA	R	R	NA	NA	NA	NA	NA	NA	NA	NA	S	NA	NA	NA	NA	NA	NA	NA	I	NA	R	I	NA	NA
Pangolin	Cp 064	2022-03-28	x	Route Libreville	alive	2500 g	x	male	Phataginus tricuspis	A-001800	2022-05-10	Abstrich-oberflächlich	Mund	2022-08-10	Achromobacter species	Achromobacter		NA	NA	NA	NA	NA	NA	NA	NA	NA	NA	NA	NA	NA	S	NA	NA	NA	NA	NA	NA	NA	NA	NA	NA	S	NA	NA
Pangolin	Cp 064	2022-03-28	x	Route Libreville	alive	2500 g	x	male	Phataginus tricuspis	A-001800	2022-05-10	Abstrich-oberflächlich	Mund	2022-08-10	Pseudomonas putida	Pseudomonas		NA	NA	S	I	I	NA	S	NA	NA	I	NA	I	NA	I	NA	NA	NA	NA	NA	NA	NA	I	NA	S	I	S	NA
Pangolin	Cp 064	2022-03-28	x	Route Libreville	alive	2500 g	x	male	Phataginus tricuspis	A-001800	2022-05-10	Abstrich-oberflächlich	Mund	2022-08-10	Pseudomonas mendocina	Pseudomonas		NA	NA	S	I	I	NA	S	NA	NA	NA	NA	I	NA	S	NA	NA	NA	NA	NA	NA	NA	I	NA	S	I	S	NA
Pangolin	Cp 065	2022-03-29	S00°10.549', E010°22.227', 0ft	x	dead	1500 g	80 cm	male	Phataginus tricuspis	A-001794	2022-05-10	Abstrich-oberflächlich	Mund	2022-08-08	Sphingobacterium multivorum	Sphingobacterium		NA	NA	NA	NA	NA	NA	NA	NA	NA	NA	NA	NA	NA	NA	NA	NA	NA	NA	NA	NA	NA	NA	NA	NA	NA	NA	NA
Pangolin	Cp 065	2022-03-29	S00°10.549', E010°22.227', 0ft	x	dead	1500 g	80 cm	male	Phataginus tricuspis	A-001794	2022-05-10	Abstrich-oberflächlich	Mund	2022-08-08	Stenotrophomonas sp.	Stenotrophomonas		NA	NA	NA	NA	NA	NA	NA	NA	NA	NA	NA	NA	S	NA	S	NA	NA	NA	NA	I	NA	NA	NA	NA	NA	NA	NA	tested as S. maltophilia (Levo und Minocyclin breakpoints: CLSI)
Pangolin	Cp 065	2022-03-29	S00°10.549', E010°22.227', 0ft	x	dead	1500 g	80 cm	male	Phataginus tricuspis	A-001794	2022-05-10	Abstrich-oberflächlich	Mund	2022-08-08	Achromobacter denitrificans	Achromobacter		NA	NA	NA	NA	NA	NA	NA	NA	NA	NA	NA	NA	NA	S	NA	NA	NA	NA	NA	NA	NA	NA	NA	NA	S	NA	NA
Pangolin	Cp 065	2022-03-29	S00°10.549', E010°22.227', 0ft	x	dead	1500 g	80 cm	male	Phataginus tricuspis	A-001794	2022-05-10	Abstrich-oberflächlich	Mund	2022-08-08	Bordetella bronchiseptica	Bordetella		NA	NA	NA	NA	NA	NA	NA	NA	NA	NA	NA	NA	NA	NA	NA	NA	NA	NA	NA	NA	NA	NA	NA	NA	NA	NA	NA
Pangolin	Cp 065	2022-03-29	S00°10.549', E010°22.227', 0ft	x	dead	1500 g	80 cm	male	Phataginus tricuspis	A-001794	2022-05-10	Abstrich-oberflächlich	Mund	2022-08-08	Pseudallescheria fusoidea	Pseudallescheria		NA	NA	NA	NA	NA	NA	NA	NA	NA	NA	NA	NA	NA	NA	NA	NA	NA	NA	NA	NA	NA	NA	NA	NA	NA	NA	NA
Pangolin	Cp 065	2022-03-29	S00°10.549', E010°22.227', 0ft	x	dead	1500 g	80 cm	male	Phataginus tricuspis	A-001794	2022-05-10	Abstrich-oberflächlich	Mund	2022-08-08	Pseudomonas monteilii	Pseudomonas		NA	NA	S	I	I	NA	NA	NA	NA	NA	NA	NA	NA	R	NA	NA	NA	NA	NA	NA	NA	I	NA	S	I	NA	NA
Pangolin	Cp 065	2022-03-29	S00°10.549', E010°22.227', 0ft	x	dead	1500 g	80 cm	male	Phataginus tricuspis	A-001794	2022-05-10	Abstrich-oberflächlich	Mund	2022-08-08	Pseudomonas putida	Pseudomonas		NA	NA	S	I	I	NA	S	NA	NA	I	NA	I	NA	S	NA	NA	NA	NA	NA	NA	NA	I	NA	S	I	S	NA
Pangolin	Cp 065	2022-03-29	S00°10.549', E010°22.227', 0ft	x	dead	1500 g	80 cm	male	Phataginus tricuspis	A-001794	2022-05-10	Abstrich-oberflächlich	Mund	2022-08-08	Pseudomonas aeruginosa	Pseudomonas		NA	NA	S	I	I	NA	S	NA	NA	I	NA	I	NA	S	NA	NA	NA	NA	NA	NA	NA	I	NA	S	I	S	NA
Pangolin	Cp 066	2022-03-29	S00°08.666', E010°20.745', 259ft	x	alive	1500 g	75 cm	male	Phataginus tricuspis	348554	2022-05-10	Abstrich-oberflächlich	Mund	2022-08-05	Elizabethkingia meningoseptica	Elizabethkingia		NA	NA	NA	NA	NA	NA	NA	NA	NA	NA	NA	NA	NA	NA	NA	NA	NA	NA	NA	NA	NA	NA	NA	NA	NA	NA	NA
Pangolin	Cp 066	2022-03-29	S00°08.666', E010°20.745', 259ft	x	alive	1500 g	75 cm	male	Phataginus tricuspis	348554	2022-05-10	Abstrich-oberflächlich	Mund	2022-08-05	Achromobacter xylosoxidans sp xylosoxidans	Achromobacter		NA	NA	NA	NA	NA	NA	NA	NA	NA	NA	NA	NA	NA	S	NA	NA	NA	NA	NA	NA	NA	NA	NA	NA	S	NA	NA
Pangolin	Cp 066	2022-03-29	S00°08.666', E010°20.745', 259ft	x	alive	1500 g	75 cm	male	Phataginus tricuspis	348554	2022-05-10	Abstrich-oberflächlich	Mund	2022-08-05	Stenotrophomonas sp.	Stenotrophomonas		NA	NA	NA	NA	NA	NA	NA	NA	NA	NA	NA	NA	S	NA	S	NA	NA	NA	NA	I	NA	NA	NA	NA	NA	NA	NA	tested as S. maltophilia (Levo und Minocyclin breakpoints: CLSI)
Pangolin	Cp 066	2022-03-29	S00°08.666', E010°20.745', 259ft	x	alive	1500 g	75 cm	male	Phataginus tricuspis	348554	2022-05-10	Abstrich-oberflächlich	Mund	2022-08-05	Pseudomonas nitroreducens	Pseudomonas		NA	NA	S	R	I	NA	S	NA	NA	I	NA	I	NA	S	NA	NA	NA	NA	NA	NA	NA	I	NA	S	I	S	NA
Pangolin	Cp 066	2022-03-29	S00°08.666', E010°20.745', 259ft	x	alive	1500 g	75 cm	male	Phataginus tricuspis	348554	2022-05-10	Abstrich-oberflächlich	Mund	2022-08-05	Pseudomonas putida	Pseudomonas		NA	NA	S	R	I	NA	S	NA	NA	I	NA	I	NA	S	NA	NA	NA	NA	NA	NA	NA	I	NA	S	I	S	NA
Pangolin	Cp 066	2022-03-29	S00°08.666', E010°20.745', 259ft	x	alive	1500 g	75 cm	male	Phataginus tricuspis	348554	2022-05-10	Abstrich-oberflächlich	Mund	2022-08-05	Pseudomonas aeruginosa	Pseudomonas		NA	NA	S	I	I	NA	S	NA	NA	I	NA	I	NA	S	NA	NA	NA	NA	NA	NA	NA	I	NA	S	I	S	NA
Pangolin	Cp 067	2022-03-30	S00°49.332', E010°22.094', 267ft	x	dead	2000 g	90 cm	female	Phataginus tricuspis	A-001785	2022-05-10	Abstrich-oberflächlich	Mund	2022-08-05	Stenotrophomonas sp.	Stenotrophomonas		NA	NA	NA	NA	NA	NA	NA	NA	NA	NA	NA	NA	S	NA	S	NA	NA	NA	NA	I	NA	NA	NA	NA	NA	NA	NA	tested as S. maltophilia (Levo und Minocyclin breakpoints: CLSI)
Pangolin	Cp 067	2022-03-30	S00°49.332', E010°22.094', 267ft	x	dead	2000 g	90 cm	female	Phataginus tricuspis	A-001785	2022-05-10	Abstrich-oberflächlich	Mund	2022-08-05	Ochrobactrum anthropi	Ochrobactrum		NA	NA	NA	NA	NA	NA	NA	NA	NA	NA	NA	NA	NA	NA	NA	NA	NA	NA	NA	NA	NA	NA	NA	NA	NA	NA	NA
Pangolin	Cp 067	2022-03-30	S00°49.332', E010°22.094', 267ft	x	dead	2000 g	90 cm	female	Phataginus tricuspis	A-001785	2022-05-10	Abstrich-oberflächlich	Mund	2022-08-05	Chryseobacterium indologenes	Chryseobacterium		NA	NA	NA	NA	NA	NA	NA	NA	NA	NA	NA	NA	NA	NA	NA	NA	NA	NA	NA	NA	NA	NA	NA	NA	NA	NA	NA
Pangolin	Cp 067	2022-03-30	S00°49.332', E010°22.094', 267ft	x	dead	2000 g	90 cm	female	Phataginus tricuspis	A-001785	2022-05-10	Abstrich-oberflächlich	Mund	2022-08-05	Achromobacter xylosoxidans sp xylosoxidans	Achromobacter		NA	NA	NA	NA	NA	NA	NA	NA	NA	NA	NA	NA	NA	S	NA	NA	NA	NA	NA	NA	NA	NA	NA	NA	S	NA	NA
Pangolin	Cp 067	2022-03-30	S00°49.332', E010°22.094', 267ft	x	dead	2000 g	90 cm	female	Phataginus tricuspis	A-001785	2022-05-10	Abstrich-oberflächlich	Mund	2022-08-05	Ochrobactrum sp.	Ochrobactrum		NA	NA	NA	NA	NA	NA	NA	NA	NA	NA	NA	NA	NA	NA	NA	NA	NA	NA	NA	NA	NA	NA	NA	NA	NA	NA	NA
Pangolin	Cp 067	2022-03-30	S00°49.332', E010°22.094', 267ft	x	dead	2000 g	90 cm	female	Phataginus tricuspis	A-001785	2022-05-10	Abstrich-oberflächlich	Mund	2022-08-05	Acinetobacter seifertii	Acinetobacter		NA	NA	S	NA	I	NA	NA	NA	NA	NA	NA	S	NA	S	NA	NA	NA	NA	NA	S	NA	NA	NA	S	NA	NA	NA
Pangolin	Cp 067	2022-03-30	S00°49.332', E010°22.094', 267ft	x	dead	2000 g	90 cm	female	Phataginus tricuspis	A-001785	2022-05-10	Abstrich-oberflächlich	Mund	2022-08-05	Pseudoxanthomonas mexicana	Pseudoxanthomonas		NA	NA	NA	I	I	NA	NA	NA	NA	NA	NA	NA	NA	S	NA	NA	NA	NA	NA	NA	NA	I	NA	R	I	NA	NA	tested as P. aeruginosa
Pangolin	Cp 067	2022-03-30	S00°49.332', E010°22.094', 267ft	x	dead	2000 g	90 cm	female	Phataginus tricuspis	A-001785	2022-05-10	Abstrich-oberflächlich	Mund	2022-08-05	Pseudomonas otitidis	Pseudomonas		NA	NA	S	I	I	NA	S	NA	NA	I	NA	I	NA	I	NA	NA	NA	NA	NA	NA	NA	I	NA	S	I	S	NA
Pangolin	Cp 068	2022-03-30	S00°53.863', E010°25.994'	x	dead	1500 g	80 cm	female	Phataginus tricuspis	A-001795	2022-05-10	Abstrich-oberflächlich	Mund	2022-08-08	Bordetella trematum	Bordetella		NA	NA	NA	NA	NA	NA	NA	NA	NA	NA	NA	NA	NA	NA	NA	NA	NA	NA	NA	NA	NA	NA	NA	NA	NA	NA	NA
Pangolin	Cp 068	2022-03-30	S00°53.863', E010°25.994'	x	dead	1500 g	80 cm	female	Phataginus tricuspis	A-001795	2022-05-10	Abstrich-oberflächlich	Mund	2022-08-08	Ochrobactrum sp.	Ochrobactrum		NA	NA	NA	NA	NA	NA	NA	NA	NA	NA	NA	NA	NA	NA	NA	NA	NA	NA	NA	NA	NA	NA	NA	NA	NA	NA	NA
Pangolin	Cp 068	2022-03-30	S00°53.863', E010°25.994'	x	dead	1500 g	80 cm	female	Phataginus tricuspis	A-001795	2022-05-10	Abstrich-oberflächlich	Mund	2022-08-08	Stenotrophomonas sp.	Stenotrophomonas		NA	NA	NA	NA	NA	NA	NA	NA	NA	NA	NA	NA	S	NA	S	NA	NA	NA	NA	I	NA	NA	NA	NA	NA	NA	NA	tested as S. maltophilia (Levo und Minocyclin breakpoints: CLSI)
Pangolin	Cp 068	2022-03-30	S00°53.863', E010°25.994'	x	dead	1500 g	80 cm	female	Phataginus tricuspis	A-001795	2022-05-10	Abstrich-oberflächlich	Mund	2022-08-08	Pseudomonas mendocina	Pseudomonas		NA	NA	S	I	I	NA	S	NA	NA	I	NA	I	NA	S	NA	NA	NA	NA	NA	NA	NA	I	NA	S	I	S	NA
Pangolin	Cp 068	2022-03-30	S00°53.863', E010°25.994'	x	dead	1500 g	80 cm	female	Phataginus tricuspis	A-001795	2022-05-10	Abstrich-oberflächlich	Mund	2022-08-08	Pseudomonas putida	Pseudomonas		NA	NA	S	R	I	NA	S	NA	NA	I	NA	I	NA	S	NA	NA	NA	NA	NA	NA	NA	I	NA	S	R	S	NA
Pangolin	Cp 068	2022-03-30	S00°53.863', E010°25.994'	x	dead	1500 g	80 cm	female	Phataginus tricuspis	A-001795	2022-05-10	Abstrich-oberflächlich	Mund	2022-08-08	Pseudomonas aeruginosa	Pseudomonas		NA	NA	S	I	I	NA	S	NA	NA	I	NA	I	NA	S	NA	NA	NA	NA	NA	NA	NA	I	NA	S	I	S	NA
Pangolin	Cp 068	2022-03-30	S00°53.863', E010°25.994'	x	dead	1500 g	80 cm	female	Phataginus tricuspis	A-001795	2022-05-10	Abstrich-oberflächlich	Mund	2022-08-08	Pseudomonas spp	Pseudomonas		NA	NA	S	I	I	NA	S	NA	NA	I	NA	I	NA	I	NA	NA	NA	NA	NA	NA	NA	I	NA	S	I	S	NA
Pangolin	Cp 069	2022-04-01	S00°55.983', E010°27.824'	x	dead	1500 g	82,5 cm	female	Phataginus tricuspis	A-001768	2022-05-10	Abstrich-oberflächlich	Mund	2022-06-07	Stenotrophomonas acidaminiphila	Stenotrophomonas		NA	NA	NA	NA	NA	NA	NA	NA	NA	NA	NA	NA	S	NA	S	NA	NA	NA	NA	I	NA	NA	NA	NA	NA	NA	NA	tested as S. maltophilia (Levo und Minocyclin breakpoints: CLSI)
Pangolin	Cp 069	2022-04-01	S00°55.983', E010°27.824'	x	dead	1500 g	82,5 cm	female	Phataginus tricuspis	A-001768	2022-05-10	Abstrich-oberflächlich	Mund	2022-06-07	Stenotrophomonas maltophilia	Stenotrophomonas		NA	NA	NA	NA	NA	NA	NA	NA	NA	NA	NA	NA	S	NA	S	NA	NA	NA	NA	I	NA	NA	NA	NA	NA	NA	NA	tested as S. maltophilia (Levo und Minocyclin breakpoints: CLSI)
Pangolin	Cp 069	2022-04-01	S00°55.983', E010°27.824'	x	dead	1500 g	82,5 cm	female	Phataginus tricuspis	A-001768	2022-05-10	Abstrich-oberflächlich	Mund	2022-06-07	Achromobacter xylosoxidans sp xylosoxidans	Achromobacter		NA	NA	NA	NA	NA	NA	NA	NA	NA	NA	NA	NA	NA	S	NA	NA	NA	NA	NA	NA	NA	NA	NA	NA	S	NA	NA
Pangolin	Cp 069	2022-04-01	S00°55.983', E010°27.824'	x	dead	1500 g	82,5 cm	female	Phataginus tricuspis	A-001768	2022-05-10	Abstrich-oberflächlich	Mund	2022-06-07	Alcaligenes faecalis ssp faecalis	Alcaligenes		NA	NA	NA	R	I	NA	NA	NA	NA	S	NA	S	NA	S	NA	NA	NA	NA	NA	NA	R	S	NA	NA	R	S	NA
Pangolin	Cp 069	2022-04-01	S00°55.983', E010°27.824'	x	dead	1500 g	82,5 cm	female	Phataginus tricuspis	A-001768	2022-05-10	Abstrich-oberflächlich	Mund	2022-06-07	Pseudomonas putida	Pseudomonas		NA	NA	S	R	I	NA	S	NA	NA	I	NA	I	NA	I	NA	NA	NA	NA	NA	NA	NA	I	NA	S	R	S	NA
Pangolin	Cp 069	2022-04-01	S00°55.983', E010°27.824'	x	dead	1500 g	82,5 cm	female	Phataginus tricuspis	A-001768	2022-05-10	Abstrich-oberflächlich	Mund	2022-06-07	Pseudomonas alcaligenes	Pseudomonas		NA	NA	S	I	I	NA	S	NA	NA	I	NA	I	NA	S	NA	NA	NA	NA	NA	NA	NA	I	NA	S	I	S	NA
Pangolin	Cp 069	2022-04-01	S00°55.983', E010°27.824'	x	dead	1500 g	82,5 cm	female	Phataginus tricuspis	A-001768	2022-05-10	Abstrich-oberflächlich	Mund	2022-06-07	Pseudomonas aeruginosa	Pseudomonas		NA	NA	S	I	I	NA	S	NA	NA	I	NA	I	NA	S	NA	NA	NA	NA	NA	NA	NA	I	NA	S	I	S	NA
Pangolin	Cp 069	2022-04-01	S00°55.983', E010°27.824'	x	dead	1500 g	82,5 cm	female	Phataginus tricuspis	A-001768	2022-05-10	Abstrich-oberflächlich	Mund	2022-06-07	Pseudomonas mendocina	Pseudomonas		NA	NA	S	I	I	NA	S	NA	NA	I	NA	I	NA	S	NA	NA	NA	NA	NA	NA	NA	I	NA	S	I	S	NA
Pangolin	Cp 070	2022-04-04	S00°43.187', E010°20.032'	x	alive	2000 g	82,5 cm	female	Phataginus tricuspis	348473	2022-05-10	Abstrich-oberflächlich	Mund	2022-08-08	Sphingobacterium multivorum	Sphingobacterium		NA	NA	NA	NA	NA	NA	NA	NA	NA	NA	NA	NA	NA	NA	NA	NA	NA	NA	NA	NA	NA	NA	NA	NA	NA	NA	NA
Pangolin	Cp 070	2022-04-04	S00°43.187', E010°20.032'	x	alive	2000 g	82,5 cm	female	Phataginus tricuspis	348473	2022-05-10	Abstrich-oberflächlich	Mund	2022-08-08	Stenotrophomonas sp.	Stenotrophomonas		NA	NA	NA	NA	NA	NA	NA	NA	NA	NA	NA	NA	S	NA	S	NA	NA	NA	NA	I	NA	NA	NA	NA	NA	NA	NA	tested as S. maltophilia (Levo und Minocyclin breakpoints: CLSI)
Pangolin	Cp 070	2022-04-04	S00°43.187', E010°20.032'	x	alive	2000 g	82,5 cm	female	Phataginus tricuspis	348473	2022-05-10	Abstrich-oberflächlich	Mund	2022-08-08	Acidovorax sp.	Acidovorax		NA	NA	NA	R	I	NA	NA	NA	NA	NA	NA	NA	NA	I	NA	NA	NA	NA	NA	NA	NA	I	NA	R	I	NA	NA
Pangolin	Cp 070	2022-04-04	S00°43.187', E010°20.032'	x	alive	2000 g	82,5 cm	female	Phataginus tricuspis	348473	2022-05-10	Abstrich-oberflächlich	Mund	2022-08-08	Achromobacter species	Achromobacter		NA	NA	NA	NA	NA	NA	NA	NA	NA	NA	NA	NA	NA	S	NA	NA	NA	NA	NA	NA	NA	NA	NA	NA	S	NA	NA
Pangolin	Cp 070	2022-04-04	S00°43.187', E010°20.032'	x	alive	2000 g	82,5 cm	female	Phataginus tricuspis	348473	2022-05-10	Abstrich-oberflächlich	Mund	2022-08-08	Pseudomonas aeruginosa	Pseudomonas		NA	NA	S	I	I	NA	S	NA	NA	I	NA	I	NA	S	NA	NA	NA	NA	NA	NA	NA	I	NA	S	I	S	NA
Pangolin	Cp 070	2022-04-04	S00°43.187', E010°20.032'	x	alive	2000 g	82,5 cm	female	Phataginus tricuspis	348473	2022-05-10	Abstrich-oberflächlich	Mund	2022-08-08	Pseudomonas monteilii	Pseudomonas		NA	NA	S	I	I	NA	S	NA	NA	I	NA	I	NA	S	NA	NA	NA	NA	NA	NA	NA	I	NA	S	I	S	NA
Pangolin	Cp 070	2022-04-04	S00°43.187', E010°20.032'	x	alive	2000 g	82,5 cm	female	Phataginus tricuspis	348473	2022-05-10	Abstrich-oberflächlich	Mund	2022-08-08	Pseudomonas putida	Pseudomonas		NA	NA	S	I	I	NA	S	NA	NA	I	NA	I	NA	I	NA	NA	NA	NA	NA	NA	NA	I	NA	S	I	S	NA
Pangolin	Cp 071	2022-04-04	S00°47.972', E010°22.051', 285ft	x	alive	500 g	60 cm	male	Phataginus tricuspis	A-001786	2022-05-10	Abstrich-oberflächlich	Mund	2022-08-05	Stenotrophomonas maltophilia	Stenotrophomonas		NA	NA	NA	NA	NA	NA	NA	NA	NA	NA	NA	NA	S	NA	S	NA	NA	NA	NA	I	NA	NA	NA	NA	NA	NA	NA	tested as S. maltophilia (Levo und Minocyclin breakpoints: CLSI), very young
Pangolin	Cp 071	2022-04-04	S00°47.972', E010°22.051', 285ft	x	alive	500 g	60 cm	male	Phataginus tricuspis	A-001786	2022-05-10	Abstrich-oberflächlich	Mund	2022-08-05	Sphingobacterium multivorum	Sphingobacterium		NA	NA	NA	NA	NA	NA	NA	NA	NA	NA	NA	NA	NA	NA	NA	NA	NA	NA	NA	NA	NA	NA	NA	NA	NA	NA	NA
Pangolin	Cp 071	2022-04-04	S00°47.972', E010°22.051', 285ft	x	alive	500 g	60 cm	male	Phataginus tricuspis	A-001786	2022-05-10	Abstrich-oberflächlich	Mund	2022-08-05	Bordetella sp.	Bordetella		NA	NA	NA	NA	NA	NA	NA	NA	NA	NA	NA	NA	NA	NA	NA	NA	NA	NA	NA	NA	NA	NA	NA	NA	NA	NA	NA
Pangolin	Cp 071	2022-04-04	S00°47.972', E010°22.051', 285ft	x	alive	500 g	60 cm	male	Phataginus tricuspis	A-001786	2022-05-10	Abstrich-oberflächlich	Mund	2022-08-05	Pseudomonas nitroreducens	Pseudomonas		NA	NA	S	R	I	NA	S	NA	NA	I	NA	I	NA	S	NA	NA	NA	NA	NA	NA	NA	I	NA	S	I	S	NA	very young
Pangolin	Cp 071	2022-04-04	S00°47.972', E010°22.051', 285ft	x	alive	500 g	60 cm	male	Phataginus tricuspis	A-001786	2022-05-10	Abstrich-oberflächlich	Mund	2022-08-05	Pseudomonas aeruginosa	Pseudomonas		NA	NA	S	I	I	NA	S	NA	NA	I	NA	I	NA	S	NA	NA	NA	NA	NA	NA	NA	I	NA	S	I	S	NA
Pangolin	Cp 072	2022-04-04	S00°31.787', E010°13.331', 399ft	x	alive	1500 g	75 cm	female	Phataginus tricuspis	348490	2022-05-10	Abstrich-oberflächlich	Mund	2022-08-12	Stenotrophomonas sp.	Stenotrophomonas		NA	NA	NA	NA	NA	NA	NA	NA	NA	NA	NA	NA	S	NA	S	NA	NA	NA	NA	I	NA	NA	NA	NA	NA	NA	NA	tested as S. maltophilia (Levo und Minocyclin breakpoints: CLSI)
Pangolin	Cp 072	2022-04-04	S00°31.787', E010°13.331', 399ft	x	alive	1500 g	75 cm	female	Phataginus tricuspis	348490	2022-05-10	Abstrich-oberflächlich	Mund	2022-08-12	Stenotrophomonas maltophilia	Stenotrophomonas		NA	NA	NA	NA	NA	NA	NA	NA	NA	NA	NA	NA	S	NA	S	NA	NA	NA	NA	I	NA	NA	NA	NA	NA	NA	NA	tested as S. maltophilia (Levo und Minocyclin breakpoints: CLSI)
Pangolin	Cp 072	2022-04-04	S00°31.787', E010°13.331', 399ft	x	alive	1500 g	75 cm	female	Phataginus tricuspis	348490	2022-05-10	Abstrich-oberflächlich	Mund	2022-08-12	Bordetella sp.	Bordetella		NA	NA	NA	NA	NA	NA	NA	NA	NA	NA	NA	NA	NA	NA	NA	NA	NA	NA	NA	NA	NA	NA	NA	NA	NA	NA	NA
Pangolin	Cp 072	2022-04-04	S00°31.787', E010°13.331', 399ft	x	alive	1500 g	75 cm	female	Phataginus tricuspis	348490	2022-05-10	Abstrich-oberflächlich	Mund	2022-08-12	Stenotrophomonas acidaminiphila	Stenotrophomonas		NA	NA	NA	NA	NA	NA	NA	NA	NA	NA	NA	NA	S	NA	S	NA	NA	NA	NA	I	NA	NA	NA	NA	NA	NA	NA	tested as S. maltophilia (Levo und Minocyclin breakpoints: CLSI)
Pangolin	Cp 072	2022-04-04	S00°31.787', E010°13.331', 399ft	x	alive	1500 g	75 cm	female	Phataginus tricuspis	348490	2022-05-10	Abstrich-oberflächlich	Mund	2022-08-12	Achromobacter xylosoxidans sp xylosoxidans	Achromobacter		NA	NA	NA	NA	NA	NA	NA	NA	NA	NA	NA	NA	NA	S	NA	NA	NA	NA	NA	NA	NA	NA	NA	NA	S	NA	NA
Pangolin	Cp 072	2022-04-04	S00°31.787', E010°13.331', 399ft	x	alive	1500 g	75 cm	female	Phataginus tricuspis	348490	2022-05-10	Abstrich-oberflächlich	Mund	2022-08-12	Pseudomonas spp	Pseudomonas		NA	NA	S	I	I	NA	S	NA	NA	I	NA	I	NA	S	NA	NA	NA	NA	NA	NA	NA	I	NA	S	I	S	NA
Pangolin	Cp 072	2022-04-04	S00°31.787', E010°13.331', 399ft	x	alive	1500 g	75 cm	female	Phataginus tricuspis	348490	2022-05-10	Abstrich-oberflächlich	Mund	2022-08-12	Pseudomonas putida	Pseudomonas		NA	NA	S	I	I	NA	S	NA	NA	I	NA	I	NA	I	NA	NA	NA	NA	NA	NA	NA	I	NA	S	I	S	NA
Pangolin	Cp 072	2022-04-04	S00°31.787', E010°13.331', 399ft	x	alive	1500 g	75 cm	female	Phataginus tricuspis	348490	2022-05-10	Abstrich-oberflächlich	Mund	2022-08-12	Pseudomonas mosselii	Pseudomonas		NA	NA	S	I	I	NA	S	NA	NA	I	NA	I	NA	I	NA	NA	NA	NA	NA	NA	NA	I	NA	S	I	S	NA
Pangolin	Cp 073	2022-04-04	S00°31.787', E010°13.331', 399ft	x	alive	2500 g	97,5 cm	female	Phataginus tricuspis	348503	2022-05-10	Abstrich-oberflächlich	Mund	2022-08-08	Stenotrophomonas sp.	Stenotrophomonas		NA	NA	NA	NA	NA	NA	NA	NA	NA	NA	NA	NA	S	NA	S	NA	NA	NA	NA	I	NA	NA	NA	NA	NA	NA	NA	tested as S. maltophilia (Levo und Minocyclin breakpoints: CLSI)
Pangolin	Cp 073	2022-04-04	S00°31.787', E010°13.331', 399ft	x	alive	2500 g	97,5 cm	female	Phataginus tricuspis	348503	2022-05-10	Abstrich-oberflächlich	Mund	2022-08-08	Stenotrophomonas maltophilia	Stenotrophomonas		NA	NA	NA	NA	NA	NA	NA	NA	NA	NA	NA	NA	S	NA	S	NA	NA	NA	NA	I	NA	NA	NA	NA	NA	NA	NA	tested as S. maltophilia (Levo und Minocyclin breakpoints: CLSI)
Pangolin	Cp 073	2022-04-04	S00°31.787', E010°13.331', 399ft	x	alive	2500 g	97,5 cm	female	Phataginus tricuspis	348503	2022-05-10	Abstrich-oberflächlich	Mund	2022-08-08	Alcaligenes faecalis ssp faecalis	Alcaligenes		NA	NA	NA	R	R	NA	NA	NA	NA	I	NA	S	NA	S	NA	NA	NA	NA	NA	NA	S	S	NA	NA	S	S	NA
Pangolin	Cp 073	2022-04-04	S00°31.787', E010°13.331', 399ft	x	alive	2500 g	97,5 cm	female	Phataginus tricuspis	348503	2022-05-10	Abstrich-oberflächlich	Mund	2022-08-08	Pseudomonas aeruginosa	Pseudomonas		NA	NA	S	I	I	NA	S	NA	NA	I	NA	I	NA	S	NA	NA	NA	NA	NA	NA	NA	I	NA	S	I	S	NA
Pangolin	Cp 073	2022-04-04	S00°31.787', E010°13.331', 399ft	x	alive	2500 g	97,5 cm	female	Phataginus tricuspis	348503	2022-05-10	Abstrich-oberflächlich	Mund	2022-08-08	Pseudomonas nitroreducens	Pseudomonas		NA	NA	S	R	I	NA	S	NA	NA	I	NA	I	NA	S	NA	NA	NA	NA	NA	NA	NA	I	NA	R	I	S	NA
Pangolin	Cp 074	2022-04-05	S00°52.060', E010°23.422'	x	dead	1500 g	82,5 cm	female	Phataginus tricuspis	348511	2022-05-10	Abstrich-oberflächlich	Mund	2022-08-08	Sphingobacterium multivorum	Sphingobacterium		NA	NA	NA	NA	NA	NA	NA	NA	NA	NA	NA	NA	NA	NA	NA	NA	NA	NA	NA	NA	NA	NA	NA	NA	NA	NA	NA
Pangolin	Cp 074	2022-04-05	S00°52.060', E010°23.422'	x	dead	1500 g	82,5 cm	female	Phataginus tricuspis	348511	2022-05-10	Abstrich-oberflächlich	Mund	2022-08-08	Stenotrophomonas acidaminiphila	Stenotrophomonas		NA	NA	NA	NA	NA	NA	NA	NA	NA	NA	NA	NA	S	NA	S	NA	NA	NA	NA	I	NA	NA	NA	NA	NA	NA	NA	tested as S. maltophilia (Levo und Minocyclin breakpoints: CLSI)
Pangolin	Cp 074	2022-04-05	S00°52.060', E010°23.422'	x	dead	1500 g	82,5 cm	female	Phataginus tricuspis	348511	2022-05-10	Abstrich-oberflächlich	Mund	2022-08-08	Stenotrophomonas sp.	Stenotrophomonas		NA	NA	NA	NA	NA	NA	NA	NA	NA	NA	NA	NA	S	NA	S	NA	NA	NA	NA	I	NA	NA	NA	NA	NA	NA	NA	tested as S. maltophilia (Levo und Minocyclin breakpoints: CLSI)
Pangolin	Cp 074	2022-04-05	S00°52.060', E010°23.422'	x	dead	1500 g	82,5 cm	female	Phataginus tricuspis	348511	2022-05-10	Abstrich-oberflächlich	Mund	2022-08-08	Pseudomonas monteilii	Pseudomonas		NA	NA	S	I	I	NA	S	NA	NA	I	NA	NA	NA	I	NA	NA	NA	NA	NA	NA	NA	NA	NA	NA	I	S	NA
Pangolin	Cp 074	2022-04-05	S00°52.060', E010°23.422'	x	dead	1500 g	82,5 cm	female	Phataginus tricuspis	348511	2022-05-10	Abstrich-oberflächlich	Mund	2022-08-08	Pseudomonas mendocina	Pseudomonas		NA	NA	S	I	I	NA	S	NA	NA	I	NA	I	NA	S	NA	NA	NA	NA	NA	NA	NA	I	NA	S	I	S	NA
Pangolin	Cp 074	2022-04-05	S00°52.060', E010°23.422'	x	dead	1500 g	82,5 cm	female	Phataginus tricuspis	348511	2022-05-10	Abstrich-oberflächlich	Mund	2022-08-08	Pseudomonas spp	Pseudomonas		NA	NA	S	I	I	NA	S	NA	NA	I	NA	I	NA	S	NA	NA	NA	NA	NA	NA	NA	I	NA	S	I	S	NA
Pangolin	Cp 074	2022-04-05	S00°52.060', E010°23.422'	x	dead	1500 g	82,5 cm	female	Phataginus tricuspis	348511	2022-05-10	Abstrich-oberflächlich	Mund	2022-08-08	Pseudomonas citronellosis	Pseudomonas		NA	NA	S	R	I	NA	S	NA	NA	I	NA	I	NA	S	NA	NA	NA	NA	NA	NA	NA	I	NA	S	I	S	NA
Pangolin	Cp 075	2022-04-07	S00°47.972', E010°22.051', 285ft	x	alive	1500 g	75 cm	male	Phataginus tricuspis	A-001765	2022-05-10	Abstrich-oberflächlich	Mund	2022-06-07	Stenotrophomonas maltophilia	Stenotrophomonas		NA	NA	NA	NA	NA	NA	NA	NA	NA	NA	NA	NA	S	NA	S	NA	NA	NA	NA	I	NA	NA	NA	NA	NA	NA	NA	tested as S. maltophilia (Levo und Minocyclin breakpoints: CLSI)
Pangolin	Cp 075	2022-04-07	S00°47.972', E010°22.051', 285ft	x	alive	1500 g	75 cm	male	Phataginus tricuspis	A-001765	2022-05-10	Abstrich-oberflächlich	Mund	2022-06-07	Stenotrophomonas acidaminiphila	Stenotrophomonas		NA	NA	NA	NA	NA	NA	NA	NA	NA	NA	NA	NA	S	NA	S	NA	NA	NA	NA	I	NA	NA	NA	NA	NA	NA	NA	tested as S. maltophilia (Levo und Minocyclin breakpoints: CLSI)
Pangolin	Cp 075	2022-04-07	S00°47.972', E010°22.051', 285ft	x	alive	1500 g	75 cm	male	Phataginus tricuspis	A-001765	2022-05-10	Abstrich-oberflächlich	Mund	2022-06-07	Pseudomonas spp	Pseudomonas		NA	NA	S	R	I	NA	S	NA	NA	I	NA	I	NA	S	NA	NA	NA	NA	NA	NA	NA	I	NA	S	I	S	NA
Pangolin	Cp 075	2022-04-07	S00°47.972', E010°22.051', 285ft	x	alive	1500 g	75 cm	male	Phataginus tricuspis	A-001765	2022-05-10	Abstrich-oberflächlich	Mund	2022-06-07	Pseudomonas mendocina	Pseudomonas		NA	NA	S	I	I	NA	S	NA	NA	I	NA	I	NA	S	NA	NA	NA	NA	NA	NA	NA	I	NA	S	I	S	NA
Pangolin	Cp 075	2022-04-07	S00°47.972', E010°22.051', 285ft	x	alive	1500 g	75 cm	male	Phataginus tricuspis	A-001765	2022-05-10	Abstrich-oberflächlich	Mund	2022-06-07	Pseudomonas putida	Pseudomonas		NA	NA	S	R	I	NA	S	NA	NA	I	NA	I	NA	I	NA	NA	NA	NA	NA	NA	NA	I	NA	S	R	S	NA
Pangolin	Cp 075	2022-04-07	S00°47.972', E010°22.051', 285ft	x	alive	1500 g	75 cm	male	Phataginus tricuspis	A-001765	2022-05-10	Abstrich-oberflächlich	Mund	2022-06-07	Pseudomonas alcaligenes	Pseudomonas		NA	NA	S	I	I	NA	S	NA	NA	NA	NA	NA	NA	S	NA	NA	NA	NA	NA	NA	NA	I	NA	S	I	NA	NA
Pangolin	Cp 075	2022-04-07	S00°47.972', E010°22.051', 285ft	x	alive	1500 g	75 cm	male	Phataginus tricuspis	A-001765	2022-05-10	Abstrich-oberflächlich	Mund	2022-06-07	Pseudomonas monteilii	Pseudomonas		NA	NA	S	R	I	NA	S	NA	NA	I	NA	I	NA	I	NA	NA	NA	NA	NA	NA	NA	I	NA	S	R	S	NA
Pangolin	Cp 075	2022-04-07	S00°47.972', E010°22.051', 285ft	x	alive	1500 g	75 cm	male	Phataginus tricuspis	A-001765	2022-05-10	Abstrich-oberflächlich	Mund	2022-06-07	Pseudomonas aeruginosa	Pseudomonas		NA	NA	S	I	I	NA	S	NA	NA	I	NA	I	NA	S	NA	NA	NA	NA	NA	NA	NA	I	NA	S	I	S	NA
Pangolin	Cp 076	2022-04-07	x	Route Fougamou	dead	500 g	60 cm	male	Phataginus tricuspis	A-001729	2022-05-10	Abstrich-oberflächlich	Mund	2022-08-05	Arcobacter (Campylobacter) butzleri	Arcobacter		NA	NA	NA	NA	NA	NA	NA	NA	NA	NA	NA	NA	NA	NA	NA	NA	NA	NA	NA	NA	NA	NA	NA	NA	NA	NA	NA
Pangolin	Cp 076	2022-04-07	x	Route Fougamou	dead	500 g	60 cm	male	Phataginus tricuspis	A-001729	2022-05-10	Abstrich-oberflächlich	Mund	2022-08-05	Stenotrophomonas acidaminiphila	Stenotrophomonas		NA	NA	NA	NA	NA	NA	NA	NA	NA	NA	NA	NA	S	NA	S	NA	NA	NA	NA	I	NA	NA	NA	NA	NA	NA	NA	tested as S. maltophilia (Levo und Minocyclin breakpoints: CLSI)
Pangolin	Cp 076	2022-04-07	x	Route Fougamou	dead	500 g	60 cm	male	Phataginus tricuspis	A-001729	2022-05-10	Abstrich-oberflächlich	Mund	2022-08-05	Stenotrophomonas maltophilia	Stenotrophomonas		NA	NA	NA	NA	NA	NA	NA	NA	NA	NA	NA	NA	S	NA	S	NA	NA	NA	NA	I	NA	NA	NA	NA	NA	NA	NA	tested as S. maltophilia (Levo und Minocyclin breakpoints: CLSI)
Pangolin	Cp 076	2022-04-07	x	Route Fougamou	dead	500 g	60 cm	male	Phataginus tricuspis	A-001729	2022-05-10	Abstrich-oberflächlich	Mund	2022-08-05	Alcaligenes faecalis ssp faecalis	Alcaligenes		NA	NA	NA	R	R	NA	NA	NA	NA	I	NA	S	NA	S	NA	NA	NA	NA	NA	NA	S	S	NA	NA	S	S	NA
Pangolin	Cp 076	2022-04-07	x	Route Fougamou	dead	500 g	60 cm	male	Phataginus tricuspis	A-001729	2022-05-10	Abstrich-oberflächlich	Mund	2022-08-05	Pseudomonas citronellosis	Pseudomonas		NA	NA	S	R	I	NA	S	NA	NA	I	NA	I	NA	S	NA	NA	NA	NA	NA	NA	NA	I	NA	S	I	S	NA	very young
Pangolin	Cp 076	2022-04-07	x	Route Fougamou	dead	500 g	60 cm	male	Phataginus tricuspis	A-001729	2022-05-10	Abstrich-oberflächlich	Mund	2022-08-05	Pseudomonas nitroreducens	Pseudomonas		NA	NA	S	R	I	NA	S	NA	NA	I	NA	I	NA	S	NA	NA	NA	NA	NA	NA	NA	I	NA	S	I	S	NA
Pangolin	Cp 076	2022-04-07	x	Route Fougamou	dead	500 g	60 cm	male	Phataginus tricuspis	A-001729	2022-05-10	Abstrich-oberflächlich	Mund	2022-08-05	Pseudomonas aeruginosa	Pseudomonas		NA	NA	S	I	I	NA	S	NA	NA	I	NA	I	NA	S	NA	NA	NA	NA	NA	NA	NA	I	NA	S	I	S	NA
Pangolin	Cp 077	2022-04-10	S00°31.164', E010°14.073', 291ft	Koungoulé	alive	2000 g	75 cm	female	Phataginus tricuspis	A-001767	2022-05-10	Abstrich-oberflächlich	Mund	2022-06-07	Stenotrophomonas acidaminiphila	Stenotrophomonas		NA	NA	NA	NA	NA	NA	NA	NA	NA	NA	NA	NA	S	NA	S	NA	NA	NA	NA	I	NA	NA	NA	NA	NA	NA	NA	tested as S. maltophilia (Levo und Minocyclin breakpoints: CLSI)
Pangolin	Cp 077	2022-04-10	S00°31.164', E010°14.073', 291ft	Koungoulé	alive	2000 g	75 cm	female	Phataginus tricuspis	A-001767	2022-05-10	Abstrich-oberflächlich	Mund	2022-06-07	Stenotrophomonas sp.	Stenotrophomonas		NA	NA	NA	NA	NA	NA	NA	NA	NA	NA	NA	NA	S	NA	S	NA	NA	NA	NA	R	NA	NA	NA	NA	NA	NA	NA	tested as S. maltophilia (Levo und Minocyclin breakpoints: CLSI)
Pangolin	Cp 077	2022-04-10	S00°31.164', E010°14.073', 291ft	Koungoulé	alive	2000 g	75 cm	female	Phataginus tricuspis	A-001767	2022-05-10	Abstrich-oberflächlich	Mund	2022-06-07	Pseudomonas monteilii	Pseudomonas		NA	NA	S	R	I	NA	S	NA	NA	I	NA	I	NA	I	NA	NA	NA	NA	NA	NA	NA	I	NA	S	R	S	NA
Pangolin	Cp 077	2022-04-10	S00°31.164', E010°14.073', 291ft	Koungoulé	alive	2000 g	75 cm	female	Phataginus tricuspis	A-001767	2022-05-10	Abstrich-oberflächlich	Mund	2022-06-07	Pseudomonas aeruginosa	Pseudomonas		NA	NA	S	I	I	NA	S	NA	NA	I	NA	I	NA	S	NA	NA	NA	NA	NA	NA	NA	I	NA	S	I	S	NA
Pangolin	Cp 077	2022-04-10	S00°31.164', E010°14.073', 291ft	Koungoulé	alive	2000 g	75 cm	female	Phataginus tricuspis	A-001767	2022-05-10	Abstrich-oberflächlich	Mund	2022-06-07	Pseudomonas spp	Pseudomonas		NA	NA	S	R	I	NA	S	NA	NA	I	NA	I	NA	S	NA	NA	NA	NA	NA	NA	NA	I	NA	S	I	S	NA
Pangolin	Cp 077	2022-04-10	S00°31.164', E010°14.073', 291ft	Koungoulé	alive	2000 g	75 cm	female	Phataginus tricuspis	A-001767	2022-05-10	Abstrich-oberflächlich	Mund	2022-06-07	Pseudomonas putida	Pseudomonas		NA	NA	S	I	I	NA	S	NA	NA	I	NA	I	NA	I	NA	NA	NA	NA	NA	NA	NA	I	NA	S	I	S	NA
Pangolin	Cp 078	2022-04-11	x	Route Fougamou	dead	1000 g	67,5 cm	female	Phataginus tricuspis	A-001766	2022-05-10	Abstrich-oberflächlich	Mund	2022-06-07	Stenotrophomonas acidaminiphila	Stenotrophomonas		NA	NA	NA	NA	NA	NA	NA	NA	NA	NA	NA	NA	S	NA	S	NA	NA	NA	NA	I	NA	NA	NA	NA	NA	NA	NA	tested as S. maltophilia (Levo und Minocyclin breakpoints: CLSI)
Pangolin	Cp 078	2022-04-11	x	Route Fougamou	dead	1000 g	67,5 cm	female	Phataginus tricuspis	A-001766	2022-05-10	Abstrich-oberflächlich	Mund	2022-06-07	Stenotrophomonas maltophilia	Stenotrophomonas		NA	NA	NA	NA	NA	NA	NA	NA	NA	NA	NA	NA	S	NA	S	NA	NA	NA	NA	I	NA	NA	NA	NA	NA	NA	NA	tested as S. maltophilia (Levo und Minocyclin breakpoints: CLSI)
Pangolin	Cp 078	2022-04-11	x	Route Fougamou	dead	1000 g	67,5 cm	female	Phataginus tricuspis	A-001766	2022-05-10	Abstrich-oberflächlich	Mund	2022-06-07	Acinetobacter baumannii complex	Acinetobacter		NA	NA	S	NA	I	NA	NA	NA	NA	NA	NA	S	NA	S	NA	NA	NA	NA	NA	S	NA	NA	NA	S	NA	NA	NA
Pangolin	Cp 078	2022-04-11	x	Route Fougamou	dead	1000 g	67,5 cm	female	Phataginus tricuspis	A-001766	2022-05-10	Abstrich-oberflächlich	Mund	2022-06-07	Achromobacter denitrificans	Achromobacter		NA	NA	NA	NA	NA	NA	NA	NA	NA	NA	NA	NA	NA	S	NA	NA	NA	NA	NA	NA	NA	NA	NA	NA	S	NA	NA
Pangolin	Cp 078	2022-04-11	x	Route Fougamou	dead	1000 g	67,5 cm	female	Phataginus tricuspis	A-001766	2022-05-10	Abstrich-oberflächlich	Mund	2022-06-07	Enterobacter gergoviae	Enterobacter		R	R	NA	NA	S	S	NA	NA	S	NA	S	S	NA	S	NA	S	S	NA	NA	S	S	S	NA	NA	S	NA	NA
Pangolin	Cp 078	2022-04-11	x	Route Fougamou	dead	1000 g	67,5 cm	female	Phataginus tricuspis	A-001766	2022-05-10	Abstrich-oberflächlich	Mund	2022-06-07	Citrobacter koseri	Citrobacter		S	R	NA	NA	S	S	NA	NA	S	NA	S	S	NA	S	NA	S	NA	NA	NA	S	S	S	NA	NA	S	NA	NA
Pangolin	Cp 078	2022-04-11	x	Route Fougamou	dead	1000 g	67,5 cm	female	Phataginus tricuspis	A-001766	2022-05-10	Abstrich-oberflächlich	Mund	2022-06-07	Pseudomonas spp	Pseudomonas		NA	NA	S	R	I	NA	S	NA	NA	I	NA	I	NA	S	NA	NA	NA	NA	NA	NA	NA	I	NA	S	I	S	NA
Pangolin	Cp 079	2022-04-11	x	Route Fougamou	alive	2000 g	97,5 cm	male	Phataginus tricuspis	348538	2022-05-10	Abstrich-oberflächlich	Mund	2022-08-05	Sphingobacterium multivorum	Sphingobacterium		NA	NA	NA	NA	NA	NA	NA	NA	NA	NA	NA	NA	NA	NA	NA	NA	NA	NA	NA	NA	NA	NA	NA	NA	NA	NA	NA
Pangolin	Cp 079	2022-04-11	x	Route Fougamou	alive	2000 g	97,5 cm	male	Phataginus tricuspis	348538	2022-05-10	Abstrich-oberflächlich	Mund	2022-08-05	Stenotrophomonas sp.	Stenotrophomonas		NA	NA	NA	NA	NA	NA	NA	NA	NA	NA	NA	NA	S	NA	S	NA	NA	NA	NA	I	NA	NA	NA	NA	NA	NA	NA	tested as S. maltophilia (Levo und Minocyclin breakpoints: CLSI)
Pangolin	Cp 079	2022-04-11	x	Route Fougamou	alive	2000 g	97,5 cm	male	Phataginus tricuspis	348538	2022-05-10	Abstrich-oberflächlich	Mund	2022-08-05	Stenotrophomonas acidaminiphila	Stenotrophomonas		NA	NA	NA	NA	NA	NA	NA	NA	NA	NA	NA	NA	S	NA	S	NA	NA	NA	NA	I	NA	NA	NA	NA	NA	NA	NA	tested as S. maltophilia (Levo und Minocyclin breakpoints: CLSI)
Pangolin	Cp 079	2022-04-11	x	Route Fougamou	alive	2000 g	97,5 cm	male	Phataginus tricuspis	348538	2022-05-10	Abstrich-oberflächlich	Mund	2022-08-05	Alcaligenes faecalis ssp faecalis	Alcaligenes		NA	NA	NA	R	R	NA	NA	NA	NA	I	NA	S	NA	S	NA	NA	NA	NA	NA	NA	S	S	NA	NA	S	S	NA
Pangolin	Cp 079	2022-04-11	x	Route Fougamou	alive	2000 g	97,5 cm	male	Phataginus tricuspis	348538	2022-05-10	Abstrich-oberflächlich	Mund	2022-08-05	Pseudomonas putida	Pseudomonas		NA	NA	S	I	I	NA	S	NA	NA	I	NA	I	NA	S	NA	NA	NA	NA	NA	NA	NA	I	NA	S	I	S	NA
Pangolin	Cp 079	2022-04-11	x	Route Fougamou	alive	2000 g	97,5 cm	male	Phataginus tricuspis	348538	2022-05-10	Abstrich-oberflächlich	Mund	2022-08-05	Pseudomonas spp	Pseudomonas		NA	NA	S	I	I	NA	S	NA	NA	I	NA	I	NA	S	NA	NA	NA	NA	NA	NA	NA	R	NA	S	R	R	NA
Pangolin	Cp 079	2022-04-11	x	Route Fougamou	alive	2000 g	97,5 cm	male	Phataginus tricuspis	348538	2022-05-10	Abstrich-oberflächlich	Mund	2022-08-05	Pseudomonas aeruginosa	Pseudomonas		NA	NA	S	I	I	NA	S	NA	NA	I	NA	I	NA	S	NA	NA	NA	NA	NA	NA	NA	I	NA	S	I	S	NA
Pangolin	Cp 080	2022-04-17	S00°31.164', E010°14.073', 291ft	Koungoulé	alive	1000 g	67,5 cm	female	Phataginus tricuspis	348562	2022-05-10	Abstrich-oberflächlich	Mund	2022-08-08	Stenotrophomonas maltophilia	Stenotrophomonas		NA	NA	NA	NA	NA	NA	NA	NA	NA	NA	NA	NA	S	NA	S	NA	NA	NA	NA	I	NA	NA	NA	NA	NA	NA	NA	tested as S. maltophilia (Levo und Minocyclin breakpoints: CLSI)
Pangolin	Cp 080	2022-04-17	S00°31.164', E010°14.073', 291ft	Koungoulé	alive	1000 g	67,5 cm	female	Phataginus tricuspis	348562	2022-05-10	Abstrich-oberflächlich	Mund	2022-08-08	Stenotrophomonas sp.	Stenotrophomonas		NA	NA	NA	NA	NA	NA	NA	NA	NA	NA	NA	NA	S	NA	S	NA	NA	NA	NA	R	NA	NA	NA	NA	NA	NA	NA	tested as S. maltophilia (Levo und Minocyclin breakpoints: CLSI)
Pangolin	Cp 080	2022-04-17	S00°31.164', E010°14.073', 291ft	Koungoulé	alive	1000 g	67,5 cm	female	Phataginus tricuspis	348562	2022-05-10	Abstrich-oberflächlich	Mund	2022-08-08	Chryseobacterium gleum	Chryseobacterium		NA	NA	NA	NA	NA	NA	NA	NA	NA	NA	NA	NA	NA	NA	NA	NA	NA	NA	NA	NA	NA	NA	NA	NA	NA	NA	NA
Pangolin	Cp 080	2022-04-17	S00°31.164', E010°14.073', 291ft	Koungoulé	alive	1000 g	67,5 cm	female	Phataginus tricuspis	348562	2022-05-10	Abstrich-oberflächlich	Mund	2022-08-08	Citrobacter farmeri	Citrobacter		S	R	NA	NA	S	S	NA	NA	S	NA	S	S	NA	S	NA	S	NA	NA	NA	S	S	S	NA	NA	S	NA	NA
Pangolin	Cp 080	2022-04-17	S00°31.164', E010°14.073', 291ft	Koungoulé	alive	1000 g	67,5 cm	female	Phataginus tricuspis	348562	2022-05-10	Abstrich-oberflächlich	Mund	2022-08-08	Serratia marcescens	Serratia		R	R	NA	NA	S	R	NA	NA	S	NA	S	NA	NA	S	NA	S	NA	NA	NA	S	S	S	NA	NA	S	NA	NA
Pangolin	Cp 080	2022-04-17	S00°31.164', E010°14.073', 291ft	Koungoulé	alive	1000 g	67,5 cm	female	Phataginus tricuspis	348562	2022-05-10	Abstrich-oberflächlich	Mund	2022-08-08	Pseudomonas spp	Pseudomonas		NA	NA	S	R	I	NA	S	NA	NA	I	NA	I	NA	S	NA	NA	NA	NA	NA	NA	NA	I	NA	S	I	S	NA
Pangolin	Cp 081	2022-04-22	S00°33.690', E010°13.235'	x	alive	1500 g	90 cm	male	Phataginus tricuspis	A-001789	2022-05-10	Abstrich-oberflächlich	Mund	2022-08-08	Stenotrophomonas maltophilia	Stenotrophomonas		NA	NA	NA	NA	NA	NA	NA	NA	NA	NA	NA	NA	S	NA	S	NA	NA	NA	NA	I	NA	NA	NA	NA	NA	NA	NA	tested as S. maltophilia (Levo und Minocyclin breakpoints: CLSI)
Pangolin	Cp 081	2022-04-22	S00°33.690', E010°13.235'	x	alive	1500 g	90 cm	male	Phataginus tricuspis	A-001789	2022-05-10	Abstrich-oberflächlich	Mund	2022-08-08	Pseudomonas putida	Pseudomonas		NA	NA	S	I	I	NA	S	NA	NA	I	NA	I	NA	I	NA	NA	NA	NA	NA	NA	NA	I	NA	S	I	S	NA
Pangolin	Cp 081	2022-04-22	S00°33.690', E010°13.235'	x	alive	1500 g	90 cm	male	Phataginus tricuspis	A-001789	2022-05-10	Abstrich-oberflächlich	Mund	2022-08-08	Pseudomonas nitroreducens	Pseudomonas		NA	NA	S	R	I	NA	S	NA	NA	I	NA	I	NA	S	NA	NA	NA	NA	NA	NA	NA	I	NA	S	I	S	NA
Pangolin	Cp 082	2022-04-22	S00°31.165', E010°14.062', 294ft	x	dead	1000 g	75 cm	male	Phataginus tricuspis	348570	2022-05-10	Abstrich-oberflächlich	Mund	2022-08-08	Sphingobacterium multivorum	Sphingobacterium		NA	NA	NA	NA	NA	NA	NA	NA	NA	NA	NA	NA	NA	NA	NA	NA	NA	NA	NA	NA	NA	NA	NA	NA	NA	NA	NA
Pangolin	Cp 082	2022-04-22	S00°31.165', E010°14.062', 294ft	x	dead	1000 g	75 cm	male	Phataginus tricuspis	348570	2022-05-10	Abstrich-oberflächlich	Mund	2022-08-08	Stenotrophomonas maltophilia	Stenotrophomonas		NA	NA	NA	NA	NA	NA	NA	NA	NA	NA	NA	NA	S	NA	S	NA	NA	NA	NA	I	NA	NA	NA	NA	NA	NA	NA	tested as S. maltophilia (Levo und Minocyclin breakpoints: CLSI)
Pangolin	Cp 082	2022-04-22	S00°31.165', E010°14.062', 294ft	x	dead	1000 g	75 cm	male	Phataginus tricuspis	348570	2022-05-10	Abstrich-oberflächlich	Mund	2022-08-08	Achromobacter species	Achromobacter		NA	NA	NA	NA	NA	NA	NA	NA	NA	NA	NA	NA	NA	S	NA	NA	NA	NA	NA	NA	NA	NA	NA	NA	S	NA	NA
Pangolin	Cp 082	2022-04-22	S00°31.165', E010°14.062', 294ft	x	dead	1000 g	75 cm	male	Phataginus tricuspis	348570	2022-05-10	Abstrich-oberflächlich	Mund	2022-08-08	Alcaligenes faecalis ssp faecalis	Alcaligenes		NA	NA	NA	R	R	NA	NA	NA	NA	I	NA	S	NA	S	NA	NA	NA	NA	NA	NA	S	S	NA	NA	S	S	NA
Pangolin	Cp 082	2022-04-22	S00°31.165', E010°14.062', 294ft	x	dead	1000 g	75 cm	male	Phataginus tricuspis	348570	2022-05-10	Abstrich-oberflächlich	Mund	2022-08-08	Pseudomonas spp	Pseudomonas		NA	NA	S	NA	I	NA	S	NA	NA	NA	NA	I	NA	S	NA	NA	NA	NA	NA	NA	NA	I	NA	S	NA	NA	NA
Pangolin	Cp 082	2022-04-22	S00°31.165', E010°14.062', 294ft	x	dead	1000 g	75 cm	male	Phataginus tricuspis	348570	2022-05-10	Abstrich-oberflächlich	Mund	2022-08-08	Pseudomonas putida	Pseudomonas		NA	NA	S	I	I	NA	S	NA	NA	I	NA	I	NA	I	NA	NA	NA	NA	NA	NA	NA	I	NA	S	I	S	NA
Pangolin	Cp 083	2022-04-28	S00°49.787', E010°22.128', 280ft	x	alive	2000 g	97,5 cm	female	Phataginus tricuspis	348589	2022-05-10	Abstrich-oberflächlich	Mund	2022-06-07	Ochrobactrum sp.	Ochrobactrum		NA	NA	NA	NA	NA	NA	NA	NA	NA	NA	NA	NA	NA	NA	NA	NA	NA	NA	NA	NA	NA	NA	NA	NA	NA	NA	NA
Pangolin	Cp 083	2022-04-28	S00°49.787', E010°22.128', 280ft	x	alive	2000 g	97,5 cm	female	Phataginus tricuspis	348589	2022-05-10	Abstrich-oberflächlich	Mund	2022-06-07	Morganella morganii ssp morganii	Morganella		R	R	NA	NA	S	R	NA	NA	S	NA	S	I	NA	S	NA	R	NA	NA	NA	S	S	S	NA	NA	S	NA	NA
Pangolin	Cp 083	2022-04-28	S00°49.787', E010°22.128', 280ft	x	alive	2000 g	97,5 cm	female	Phataginus tricuspis	348589	2022-05-10	Abstrich-oberflächlich	Mund	2022-06-07	Achromobacter xylosoxidans sp xylosoxidans	Achromobacter		NA	NA	NA	NA	NA	NA	NA	NA	NA	NA	NA	NA	NA	S	NA	NA	NA	NA	NA	NA	NA	NA	NA	NA	S	NA	NA
Pangolin	Cp 083	2022-04-28	S00°49.787', E010°22.128', 280ft	x	alive	2000 g	97,5 cm	female	Phataginus tricuspis	348589	2022-05-10	Abstrich-oberflächlich	Mund	2022-06-07	Pseudomonas putida	Pseudomonas		NA	NA	S	I	I	NA	S	NA	NA	NA	NA	I	NA	I	NA	NA	NA	NA	NA	NA	NA	I	NA	S	NA	NA	NA
Pangolin	Cp 083	2022-04-28	S00°49.787', E010°22.128', 280ft	x	alive	2000 g	97,5 cm	female	Phataginus tricuspis	348589	2022-05-10	Abstrich-oberflächlich	Mund	2022-06-07	Pseudomonas monteilii	Pseudomonas		NA	NA	S	I	I	NA	NA	NA	NA	NA	NA	NA	NA	S	NA	NA	NA	NA	NA	NA	NA	I	NA	S	I	NA	NA
Pangolin	Cp 084	2022-05-05	Route LBV	x	alive	1500 g	79 cm	male	Phataginus tricuspis	A-001796	2022-07-04	Abstrich-oberflächlich	Mund	2022-08-08	Stenotrophomonas sp.	Stenotrophomonas		NA	NA	NA	NA	NA	NA	NA	NA	NA	NA	NA	NA	S	NA	S	NA	NA	NA	NA	I	NA	NA	NA	NA	NA	NA	NA	tested as S. maltophilia (Levo und Minocyclin breakpoints: CLSI)
Pangolin	Cp 084	2022-05-05	Route LBV	x	alive	1500 g	79 cm	male	Phataginus tricuspis	A-001796	2022-07-04	Abstrich-oberflächlich	Mund	2022-08-08	Acidovorax sp.	Acidovorax		NA	NA	NA	NA	NA	NA	NA	NA	NA	NA	NA	NA	NA	NA	NA	NA	NA	NA	NA	NA	NA	NA	NA	NA	NA	NA	NA
Pangolin	Cp 084	2022-05-05	Route LBV	x	alive	1500 g	79 cm	male	Phataginus tricuspis	A-001796	2022-07-04	Abstrich-oberflächlich	Mund	2022-08-08	Stenotrophomonas maltophilia	Stenotrophomonas		NA	NA	NA	NA	NA	NA	NA	NA	NA	NA	NA	NA	S	NA	S	NA	NA	NA	NA	I	NA	NA	NA	NA	NA	NA	NA	tested as S. maltophilia (Levo und Minocyclin breakpoints: CLSI)
Pangolin	Cp 084	2022-05-05	Route LBV	x	alive	1500 g	79 cm	male	Phataginus tricuspis	A-001796	2022-07-04	Abstrich-oberflächlich	Mund	2022-08-08	Flavobacterium species	Flavobacterium		NA	NA	NA	NA	NA	NA	NA	NA	NA	NA	NA	NA	NA	NA	NA	NA	NA	NA	NA	NA	NA	NA	NA	NA	NA	NA	NA
Pangolin	Cp 084	2022-05-05	Route LBV	x	alive	1500 g	79 cm	male	Phataginus tricuspis	A-001796	2022-07-04	Abstrich-oberflächlich	Mund	2022-08-08	Chryseobacterium arthrosphaerae	Chryseobacterium		NA	NA	NA	NA	NA	NA	NA	NA	NA	NA	NA	NA	NA	NA	NA	NA	NA	NA	NA	NA	NA	NA	NA	NA	NA	NA	NA
Pangolin	Cp 084	2022-05-05	Route LBV	x	alive	1500 g	79 cm	male	Phataginus tricuspis	A-001796	2022-07-04	Abstrich-oberflächlich	Mund	2022-08-08	Alcaligenes faecalis ssp faecalis	Alcaligenes		NA	NA	NA	R	R	NA	NA	NA	NA	I	NA	S	NA	S	NA	NA	NA	NA	NA	NA	S	S	NA	NA	S	S	NA
Pangolin	Cp 084	2022-05-05	Route LBV	x	alive	1500 g	79 cm	male	Phataginus tricuspis	A-001796	2022-07-04	Abstrich-oberflächlich	Mund	2022-08-08	Pseudomonas putida	Pseudomonas		NA	NA	S	I	I	NA	S	NA	NA	I	NA	I	NA	I	NA	NA	NA	NA	NA	NA	NA	I	NA	S	I	NA	NA
Pangolin	Cp 085	2022-05-10	S00°54.783', E010°27.097', 300ft	x	alive	1500 g	94 cm	male	Phataginus tricuspis	346349	2022-07-04	Abstrich-oberflächlich	Mund	2022-08-05	Achromobacter xylosoxidans sp xylosoxidans	Achromobacter		NA	NA	NA	NA	NA	NA	NA	NA	NA	NA	NA	NA	NA	S	NA	NA	NA	NA	NA	NA	NA	NA	NA	NA	S	NA	NA
Pangolin	Cp 085	2022-05-10	S00°54.783', E010°27.097', 300ft	x	alive	1500 g	94 cm	male	Phataginus tricuspis	346349	2022-07-04	Abstrich-oberflächlich	Mund	2022-08-05	Stenotrophomonas maltophilia	Stenotrophomonas		NA	NA	NA	NA	NA	NA	NA	NA	NA	NA	NA	NA	S	NA	S	NA	NA	NA	NA	I	NA	NA	NA	NA	NA	NA	NA	tested as S. maltophilia (Levo und Minocyclin breakpoints: CLSI)
Pangolin	Cp 085	2022-05-10	S00°54.783', E010°27.097', 300ft	x	alive	1500 g	94 cm	male	Phataginus tricuspis	346349	2022-07-04	Abstrich-oberflächlich	Mund	2022-08-05	Pseudomonas nitroreducens	Pseudomonas		NA	NA	S	R	I	NA	S	NA	NA	I	NA	I	NA	S	NA	NA	NA	NA	NA	NA	NA	I	NA	S	I	NA	NA
Pangolin	Cp 085	2022-05-10	S00°54.783', E010°27.097', 300ft	x	alive	1500 g	94 cm	male	Phataginus tricuspis	346349	2022-07-04	Abstrich-oberflächlich	Mund	2022-08-05	Pseudomonas aeruginosa	Pseudomonas		NA	NA	S	I	I	NA	S	NA	NA	I	NA	I	NA	S	NA	NA	NA	NA	NA	NA	NA	I	NA	S	I	S	NA
Pangolin	Cp 086	2022-05-30	S00°31.164', E010°14.073', 291ft	Koungoulé	alive	1500 g	87 cm	female	Phataginus tricuspis	A-001783	2022-07-04	Abstrich-oberflächlich	Mund	2022-08-04	Stenotrophomonas maltophilia	Stenotrophomonas		NA	NA	NA	NA	NA	NA	NA	NA	NA	NA	NA	NA	S	NA	S	NA	NA	NA	NA	I	NA	NA	NA	NA	NA	NA	NA	tested as S. maltophilia (Levo und Minocyclin breakpoints: CLSI)
Pangolin	Cp 086	2022-05-30	S00°31.164', E010°14.073', 291ft	Koungoulé	alive	1500 g	87 cm	female	Phataginus tricuspis	A-001783	2022-07-04	Abstrich-oberflächlich	Mund	2022-08-04	Stenotrophomonas acidaminiphila	Stenotrophomonas		NA	NA	NA	NA	NA	NA	NA	NA	NA	NA	NA	NA	S	NA	S	NA	NA	NA	NA	I	NA	NA	NA	NA	NA	NA	NA	tested as S. maltophilia (Levo und Minocyclin breakpoints: CLSI)
Pangolin	Cp 086	2022-05-30	S00°31.164', E010°14.073', 291ft	Koungoulé	alive	1500 g	87 cm	female	Phataginus tricuspis	A-001783	2022-07-04	Abstrich-oberflächlich	Mund	2022-08-04	Acinetobacter baumannii complex	Acinetobacter		NA	NA	S	NA	I	NA	NA	NA	NA	NA	NA	S	NA	S	NA	NA	NA	NA	NA	S	NA	NA	NA	S	NA	NA	NA
Pangolin	Cp 086	2022-05-30	S00°31.164', E010°14.073', 291ft	Koungoulé	alive	1500 g	87 cm	female	Phataginus tricuspis	A-001783	2022-07-04	Abstrich-oberflächlich	Mund	2022-08-04	Achromobacter insolitus	Achromobacter		NA	NA	NA	NA	NA	NA	NA	NA	NA	NA	NA	NA	NA	S	NA	NA	NA	NA	NA	NA	NA	NA	NA	NA	S	NA	NA
Pangolin	Cp 086	2022-05-30	S00°31.164', E010°14.073', 291ft	Koungoulé	alive	1500 g	87 cm	female	Phataginus tricuspis	A-001783	2022-07-04	Abstrich-oberflächlich	Mund	2022-08-04	Corticimicrobacter populi	Corticimicrobacter		NA	NA	NA	NA	NA	NA	NA	NA	NA	NA	NA	NA	NA	NA	NA	NA	NA	NA	NA	NA	NA	NA	NA	NA	NA	NA	NA
Pangolin	Cp 086	2022-05-30	S00°31.164', E010°14.073', 291ft	Koungoulé	alive	1500 g	87 cm	female	Phataginus tricuspis	A-001783	2022-07-04	Abstrich-oberflächlich	Mund	2022-08-04	Pseudomonas putida	Pseudomonas		NA	NA	S	I	I	NA	S	NA	NA	I	NA	I	NA	I	NA	NA	NA	NA	NA	NA	NA	I	NA	S	I	NA	NA
Pangolin	Cp 086	2022-05-30	S00°31.164', E010°14.073', 291ft	Koungoulé	alive	1500 g	87 cm	female	Phataginus tricuspis	A-001783	2022-07-04	Abstrich-oberflächlich	Mund	2022-08-04	Pseudomonas aeruginosa	Pseudomonas		NA	NA	S	I	I	NA	S	NA	NA	I	NA	I	NA	S	NA	NA	NA	NA	NA	NA	NA	I	NA	S	I	S	NA
Pangolin	Cp 086	2022-05-30	S00°31.164', E010°14.073', 291ft	Koungoulé	alive	1500 g	87 cm	female	Phataginus tricuspis	A-001783	2022-07-04	Abstrich-oberflächlich	Mund	2022-08-04	Pseudomonas spp	Pseudomonas		NA	NA	S	I	I	NA	S	NA	NA	I	NA	I	NA	S	NA	NA	NA	NA	NA	NA	NA	I	NA	S	I	NA	NA
Pangolin	Cp 087	2022-06-02	x	Mouila	alive	1000 g	75 cm	male	Phataginus tricuspis	A-001797	2022-07-04	Abstrich-oberflächlich	Mund	2022-08-08	Stenotrophomonas maltophilia	Stenotrophomonas	SXT-res. S. maltophilia	NA	NA	NA	NA	NA	NA	NA	NA	NA	NA	NA	NA	S	NA	S	NA	NA	NA	NA	R	NA	NA	NA	NA	NA	NA	NA	tested as S. maltophilia (Levo und Minocyclin breakpoints: CLSI)
Pangolin	Cp 087	2022-06-02	x	Mouila	alive	1000 g	75 cm	male	Phataginus tricuspis	A-001797	2022-07-04	Abstrich-oberflächlich	Mund	2022-08-08	Stenotrophomonas acidaminiphila	Stenotrophomonas		NA	NA	NA	NA	NA	NA	NA	NA	NA	NA	NA	NA	S	NA	S	NA	NA	NA	NA	I	NA	NA	NA	NA	NA	NA	NA	tested as S. maltophilia (Levo und Minocyclin breakpoints: CLSI)
Pangolin	Cp 087	2022-06-02	x	Mouila	alive	1000 g	75 cm	male	Phataginus tricuspis	A-001797	2022-07-04	Abstrich-oberflächlich	Mund	2022-08-08	Pseudomonas nitroreducens	Pseudomonas		NA	NA	S	R	I	NA	S	NA	NA	I	NA	I	NA	S	NA	NA	NA	NA	NA	NA	NA	I	NA	S	I	NA	NA
Pangolin	Cp 087	2022-06-02	x	Mouila	alive	1000 g	75 cm	male	Phataginus tricuspis	A-001797	2022-07-04	Abstrich-oberflächlich	Mund	2022-08-08	Pseudomonas stutzeri	Pseudomonas		NA	NA	S	I	I	NA	S	NA	NA	I	NA	I	NA	R	NA	NA	NA	NA	NA	NA	NA	R	NA	S	I	NA	NA
Pangolin	Cp 087	2022-06-02	x	Mouila	alive	1000 g	75 cm	male	Phataginus tricuspis	A-001797	2022-07-04	Abstrich-oberflächlich	Mund	2022-08-08	Pseudomonas alcaligenes	Pseudomonas		NA	NA	S	I	I	NA	S	NA	NA	I	NA	I	NA	R	NA	NA	NA	NA	NA	NA	NA	R	NA	S	I	NA	NA
Pangolin	Cp 087	2022-06-02	x	Mouila	alive	1000 g	75 cm	male	Phataginus tricuspis	A-001797	2022-07-04	Abstrich-oberflächlich	Mund	2022-08-08	Pseudomonas aeruginosa	Pseudomonas		NA	NA	S	I	I	NA	S	NA	NA	I	NA	I	NA	S	NA	NA	NA	NA	NA	NA	NA	I	NA	S	I	S	NA
Pangolin	Cp 088	2022-06-07	S00°50.096', E010°22.463', 326ft	x	dead	1500 g	82 cm	male	Phataginus tricuspis	A-001801	2022-07-04	Abstrich-oberflächlich	Mund	2022-08-12	Stenotrophomonas maltophilia	Stenotrophomonas		NA	NA	NA	NA	NA	NA	NA	NA	NA	NA	NA	NA	S	NA	S	NA	NA	NA	NA	I	NA	NA	NA	NA	NA	NA	NA	tested as S. maltophilia (Levo und Minocyclin breakpoints: CLSI)
Pangolin	Cp 088	2022-06-07	S00°50.096', E010°22.463', 326ft	x	dead	1500 g	82 cm	male	Phataginus tricuspis	A-001801	2022-07-04	Abstrich-oberflächlich	Mund	2022-08-12	Serratia marcescens	Serratia		R	R	NA	NA	S	R	NA	NA	S	NA	S	NA	NA	S	NA	R	NA	NA	NA	S	S	S	NA	NA	S	NA	NA
Pangolin	Cp 088	2022-06-07	S00°50.096', E010°22.463', 326ft	x	dead	1500 g	82 cm	male	Phataginus tricuspis	A-001801	2022-07-04	Abstrich-oberflächlich	Mund	2022-08-12	Pseudomonas nitroreducens	Pseudomonas		NA	NA	S	R	I	NA	S	NA	NA	I	NA	I	NA	S	NA	NA	NA	NA	NA	NA	NA	I	NA	S	I	NA	NA
Pangolin	Cp 088	2022-06-07	S00°50.096', E010°22.463', 326ft	x	dead	1500 g	82 cm	male	Phataginus tricuspis	A-001801	2022-07-04	Abstrich-oberflächlich	Mund	2022-08-12	Pseudomonas aeruginosa	Pseudomonas		NA	NA	S	I	I	NA	S	NA	NA	I	NA	I	NA	S	NA	NA	NA	NA	NA	NA	NA	I	NA	S	I	S	NA
Pangolin	Cp 088	2022-06-07	S00°50.096', E010°22.463', 326ft	x	dead	1500 g	82 cm	male	Phataginus tricuspis	A-001801	2022-07-04	Abstrich-oberflächlich	Mund	2022-08-12	Pseudomonas putida	Pseudomonas		NA	NA	S	R	I	NA	S	NA	NA	I	NA	I	NA	I	NA	NA	NA	NA	NA	NA	NA	I	NA	S	R	NA	NA
Pangolin	Cp 088	2022-06-07	S00°50.096', E010°22.463', 326ft	x	dead	1500 g	82 cm	male	Phataginus tricuspis	A-001801	2022-07-04	Abstrich-oberflächlich	Mund	2022-08-12	Pseudomonas spp	Pseudomonas		NA	NA	S	R	I	NA	S	NA	NA	I	NA	I	NA	I	NA	NA	NA	NA	NA	NA	NA	R	NA	S	R	NA	NA
Pangolin	Cp 089	2022-06-10	x	Route Fougamou	alive	500 g	60 cm	female	Phataginus tricuspis	A-001787	2022-07-04	Abstrich-oberflächlich	Mund	2022-08-05	Enterobacter cloacae complex	Enterobacter	2MRGN Enterobacter cloacae	R	R	NA	NA	S	R	NA	NA	R	NA	S	S	NA	S	NA	S	R	NA	NA	S	R	R	NA	NA	R	NA	NA	CP089 VERY young, youngest/smallest of all pangolins
Pangolin	Cp 089	2022-06-10	x	Route Fougamou	alive	500 g	60 cm	female	Phataginus tricuspis	A-001787	2022-07-04	Abstrich-oberflächlich	Mund	2022-08-05	Stenotrophomonas sp.	Stenotrophomonas		NA	NA	NA	NA	NA	NA	NA	NA	NA	NA	NA	NA	S	NA	S	NA	NA	NA	NA	I	NA	NA	NA	NA	NA	NA	NA	tested as S. maltophilia (Levo und Minocyclin breakpoints: CLSI)
Pangolin	Cp 089	2022-06-10	x	Route Fougamou	alive	500 g	60 cm	female	Phataginus tricuspis	A-001787	2022-07-04	Abstrich-oberflächlich	Mund	2022-08-05	Stenotrophomonas maltophilia	Stenotrophomonas		NA	NA	NA	NA	NA	NA	NA	NA	NA	NA	NA	NA	S	NA	S	NA	NA	NA	NA	I	NA	NA	NA	NA	NA	NA	NA	tested as S. maltophilia (Levo und Minocyclin breakpoints: CLSI)
Pangolin	Cp 089	2022-06-10	x	Route Fougamou	alive	500 g	60 cm	female	Phataginus tricuspis	A-001787	2022-07-04	Abstrich-oberflächlich	Mund	2022-08-05	Citrobacter amalonaticus	Citrobacter		S	R	NA	NA	S	S	NA	NA	S	NA	S	S	NA	S	NA	S	NA	NA	NA	S	S	S	NA	NA	S	NA	NA
Pangolin	Cp 089	2022-06-10	x	Route Fougamou	alive	500 g	60 cm	female	Phataginus tricuspis	A-001787	2022-07-04	Abstrich-oberflächlich	Mund	2022-08-05	Serratia marcescens	Serratia		R	R	NA	NA	S	R	NA	NA	S	NA	S	NA	NA	S	NA	R	NA	NA	NA	S	S	S	NA	NA	S	NA	NA
Pangolin	Cp 090	2022-06-20	x	Libreville, IRET	dead	1500 g	95 cm	male	Phataginus tricuspis	A-001798	2022-07-04	Abstrich-oberflächlich	Mund	2022-08-08	Acinetobacter kookei	Acinetobacter		NA	NA	S	NA	I	NA	NA	NA	NA	NA	NA	S	NA	S	NA	NA	NA	NA	NA	S	NA	NA	NA	S	NA	NA	NA
Pangolin	Cp 090	2022-06-20	x	Libreville, IRET	dead	1500 g	95 cm	male	Phataginus tricuspis	A-001798	2022-07-04	Abstrich-oberflächlich	Mund	2022-08-08	Stenotrophomonas maltophilia	Stenotrophomonas		NA	NA	NA	NA	NA	NA	NA	NA	NA	NA	NA	NA	S	NA	S	NA	NA	NA	NA	I	NA	NA	NA	NA	NA	NA	NA	tested as S. maltophilia (Levo und Minocyclin breakpoints: CLSI)
Pangolin	Cp 090	2022-06-20	x	Libreville, IRET	dead	1500 g	95 cm	male	Phataginus tricuspis	A-001798	2022-07-04	Abstrich-oberflächlich	Mund	2022-08-08	Enterobacter cloacae complex	Enterobacter		R	R	NA	NA	S	R	NA	NA	S	NA	S	S	NA	S	NA	S	S	NA	NA	S	S	S	NA	NA	S	NA	NA
Pangolin	Cp 090	2022-06-20	x	Libreville, IRET	dead	1500 g	95 cm	male	Phataginus tricuspis	A-001798	2022-07-04	Abstrich-oberflächlich	Mund	2022-08-08	Pseudomonas oryzihabitans	Pseudomonas		NA	NA	S	R	I	NA	S	NA	NA	I	NA	I	NA	S	NA	NA	NA	NA	NA	NA	NA	I	NA	S	I	NA	NA
Pangolin	Cp 091	2022-06-20	x	Libreville, IRET	dead	1500 g	97 cm	female	Phataginus tricuspis	A-001784	2022-07-04	Abstrich-oberflächlich	Mund	2022-08-04	Bordetella trematum	Bordetella		NA	NA	NA	NA	NA	NA	NA	NA	NA	NA	NA	NA	NA	NA	NA	NA	NA	NA	NA	NA	NA	NA	NA	NA	NA	NA	NA
Pangolin	Cp 091	2022-06-20	x	Libreville, IRET	dead	1500 g	97 cm	female	Phataginus tricuspis	A-001784	2022-07-04	Abstrich-oberflächlich	Mund	2022-08-04	Pandoraea sputorum	Pandoraea		NA	NA	NA	NA	NA	NA	NA	NA	NA	NA	NA	NA	NA	NA	NA	NA	NA	NA	NA	NA	NA	NA	NA	NA	NA	NA	NA
Pangolin	Cp 091	2022-06-20	x	Libreville, IRET	dead	1500 g	97 cm	female	Phataginus tricuspis	A-001784	2022-07-04	Abstrich-oberflächlich	Mund	2022-08-04	Pseudomonas aeruginosa	Pseudomonas		NA	NA	S	I	I	NA	S	NA	NA	I	NA	I	NA	S	NA	NA	NA	NA	NA	NA	NA	I	NA	S	I	S	NA
